# Supplementary material for: Multibatch TMT Reveals False Positives, Batch Effects and Missing Values
Source: Mol Cell Proteomics. 2019 Jul 22;18(10):1967–80. doi: 10.1074/mcp.RA119.001472 (PMC6773557; doi:10.1074/mcp.RA119.001472)
Supplement: Mising value iterations [file 144550_2_supp_346180_psxj5q.xls]

## Sheet: protein_missing_val_iterations
missing_vals	number_batches	iteration
7.09048	2	1
7.06951	2	2
6.60977	2	3
4.39581	2	4
4.86628	2	5
4.65444	2	6
5.47488	2	7
5.16328	2	8
5.88891	2	9
7.74082	2	10
7.6758	2	11
6.2518	2	12
4.90148	2	13
7.37547	2	14
6.9937	2	15
6.90816	2	16
6.86032	2	17
8.04555	2	18
4.75485	2	19
6.90816	2	20
7.5	2	21
6.98146	2	22
5.24613	2	23
7.73612	2	24
6.90816	2	25
5.20942	2	26
6.91968	2	27
6.89942	2	28
6.43902	2	29
5.03884	2	30
7.51492	2	31
5.08526	2	32
6.18519	2	33
7.56467	2	34
6.18519	2	35
7.56467	2	36
6.48697	2	37
5.20437	2	38
6.32935	2	39
5.03884	2	40
8.24449	2	41
6.75431	2	42
6.37285	2	43
6.7386	2	44
6.54452	2	45
5.87202	2	46
6.34236	2	47
4.84045	2	48
7.06951	2	49
7.36446	2	50
5.30834	2	51
6.12901	2	52
6.82306	2	53
6.59288	2	54
7.00055	2	55
4.92717	2	56
4.17584	2	57
7.5	2	58
5.0574	2	59
4.95624	2	60
5.85727	2	61
6.54452	2	62
4.59659	2	63
4.25799	2	64
6.82957	2	65
6.61328	2	66
6.53855	2	67
5.83636	2	68
5.87202	2	69
6.2518	2	70
4.59659	2	71
6.85361	2	72
5.21224	2	73
4.87015	2	74
6.91968	2	75
7.37793	2	76
6.18519	2	77
4.41817	2	78
5.85727	2	79
6.2518	2	80
4.93153	2	81
4.91631	2	82
5.07406	2	83
6.59288	2	84
4.41817	2	85
7.51492	2	86
4.17584	2	87
5.21261	2	88
7.39123	2	89
7.5	2	90
4.47699	2	91
5.24613	2	92
4.19119	2	93
4.90148	2	94
6.98146	2	95
6.58698	2	96
7.00055	2	97
7.51492	2	98
6.65502	2	99
7.52732	2	100
5.20795	2	101
6.9054	2	102
5.66283	2	103
6.53855	2	104
5.94614	2	105
6.34236	2	106
6.10804	2	107
6.82957	2	108
6.45739	2	109
6.03944	2	110
6.75431	2	111
6.53573	2	112
4.93153	2	113
5.85727	2	114
6.48109	2	115
6.12901	2	116
7.21064	2	117
5.68822	2	118
4.88294	2	119
6.19859	2	120
5.4225	2	121
5.87036	2	122
6.59772	2	123
6.61328	2	124
5.15805	2	125
7.55392	2	126
6.48697	2	127
5.24215	2	128
6.9937	2	129
7.90034	2	130
5.94614	2	131
4.25799	2	132
4.39581	2	133
4.17584	2	134
4.79276	2	135
6.67639	2	136
4.8763	2	137
7.21064	2	138
6.9108	2	139
5.87036	2	140
7.41849	2	141
4.97697	2	142
6.9054	2	143
6.55525	2	144
5.01785	2	145
4.59281	2	146
6.58698	2	147
7.40354	2	148
5.45663	2	149
5.78872	2	150
7.30174	2	151
5.30782	2	152
5.73733	2	153
4.62123	2	154
7.07406	2	155
5.05625	2	156
4.17584	2	157
5.30782	2	158
7.4695	2	159
6.55525	2	160
4.16391	2	161
5.00758	2	162
4.95604	2	163
5.6007	2	164
6.43384	2	165
5.85727	2	166
6.59758	2	167
6.72663	2	168
5.73733	2	169
6.05707	2	170
6.94111	2	171
6.03944	2	172
6.32935	2	173
5.16328	2	174
4.88294	2	175
6.99901	2	176
5.30834	2	177
5.94382	2	178
6.63939	2	179
4.84711	2	180
4.82631	2	181
4.37225	2	182
4.44236	2	183
6.91641	2	184
6.5529	2	185
6.19859	2	186
6.73032	2	187
4.65528	2	188
8.22546	2	189
4.22822	2	190
6.74926	2	191
5.20942	2	192
6.54452	2	193
7.307	2	194
6.85123	2	195
7.73612	2	196
5.60574	2	197
6.34236	2	198
6.58698	2	199
7.07406	2	200
6.53545	2	201
6.64506	2	202
5.25526	2	203
7.74082	2	204
6.05611	2	205
6.9937	2	206
4.8623	2	207
6.76239	2	208
3.62754	2	209
5.30834	2	210
6.86032	2	211
7.48734	2	212
6.89246	2	213
6.82957	2	214
7.437	2	215
6.32935	2	216
7.38422	2	217
6.60977	2	218
6.75083	2	219
6.99901	2	220
5.02316	2	221
4.65528	2	222
6.73359	2	223
7.437	2	224
5.01785	2	225
5.00758	2	226
6.85361	2	227
7.06951	2	228
6.63939	2	229
6.55525	2	230
6.74926	2	231
5.43036	2	232
4.4184	2	233
4.19119	2	234
7.75102	2	235
6.43384	2	236
7.34034	2	237
6.64506	2	238
4.30657	2	239
7.03605	2	240
6.67639	2	241
7.06081	2	242
5.00269	2	243
4.82631	2	244
7.38422	2	245
6.94111	2	246
5.73924	2	247
4.83624	2	248
4.47699	2	249
6.82957	2	250
5.87202	2	251
5.19119	2	252
4.41817	2	253
4.25936	2	254
4.97446	2	255
4.82631	2	256
4.90148	2	257
7.37793	2	258
6.05611	2	259
6.50784	2	260
5.45663	2	261
7.14189	2	262
6.9108	2	263
6.78203	2	264
6.75083	2	265
5.68822	2	266
8.04555	2	267
4.39581	2	268
6.54441	2	269
7.36446	2	270
4.91464	2	271
6.48697	2	272
5.01785	2	273
7.40354	2	274
4.90148	2	275
6.10064	2	276
5.96094	2	277
5.05918	2	278
5.94382	2	279
7.39123	2	280
7.30174	2	281
6.65502	2	282
6.91017	2	283
7.41849	2	284
7.48734	2	285
5.66283	2	286
6.53573	2	287
6.73032	2	288
7.39196	2	289
6.53855	2	290
4.91631	2	291
5.73733	2	292
4.25936	2	293
5.78872	2	294
7.4695	2	295
6.87714	2	296
6.59772	2	297
5.24215	2	298
4.79276	2	299
6.9108	2	300
5.30782	2	301
7.18892	2	302
8.17872	2	303
6.48697	2	304
6.75083	2	305
6.57854	2	306
5.90543	2	307
4.91631	2	308
6.91968	2	309
4.72531	2	310
6.3301	2	311
6.59288	2	312
5.95012	2	313
6.67639	2	314
6.28832	2	315
8.07532	2	316
7.85178	2	317
7.09048	2	318
6.28832	2	319
5.20942	2	320
7.24817	2	321
4.88923	2	322
8.22546	2	323
7.39123	2	324
4.67625	2	325
6.4224	2	326
4.72531	2	327
4.95624	2	328
4.83624	2	329
6.87714	2	330
6.98146	2	331
7.34034	2	332
8.04555	2	333
8.48179	2	334
7.75102	2	335
7.39196	2	336
6.61229	2	337
7.437	2	338
6.60977	2	339
7.55392	2	340
7.03605	2	341
5.94614	2	342
4.88923	2	343
6.53855	2	344
4.84711	2	345
6.4224	2	346
6.55525	2	347
5.20942	2	348
4.72531	2	349
5.88891	2	350
6.73032	2	351
4.25799	2	352
5.24613	2	353
5.24613	2	354
5.21261	2	355
4.90926	2	356
4.30657	2	357
4.17584	2	358
8.48179	2	359
6.10064	2	360
5.03884	2	361
7.46649	2	362
5.00758	2	363
5.43755	2	364
4.84711	2	365
5.08526	2	366
7.18877	2	367
7.18892	2	368
6.35021	2	369
6.5529	2	370
4.56342	2	371
4.91464	2	372
6.98146	2	373
6.97118	2	374
6.59857	2	375
6.75431	2	376
4.79276	2	377
7.13172	2	378
4.4184	2	379
6.97118	2	380
6.07648	2	381
7.65984	2	382
6.3301	2	383
6.74926	2	384
7.00055	2	385
6.89246	2	386
5.24215	2	387
5.00269	2	388
6.83734	2	389
6.37044	2	390
5.68822	2	391
7.55392	2	392
4.62711	2	393
7.38422	2	394
6.91968	2	395
5.07406	2	396
6.07648	2	397
7.55392	2	398
4.47699	2	399
4.83624	2	400
4.56342	2	401
5.43036	2	402
6.67318	2	403
5.20942	2	404
6.82306	2	405
4.59659	2	406
6.43384	2	407
6.95773	2	408
4.86821	2	409
6.20897	2	410
6.85361	2	411
6.61974	2	412
4.72531	2	413
6.82957	2	414
4.91464	2	415
5.68975	2	416
4.56342	2	417
7.437	2	418
4.65528	2	419
4.86628	2	420
6.07648	2	421
8.07532	2	422
8.13897	2	423
6.95773	2	424
7.21064	2	425
6.91017	2	426
6.10105	2	427
4.56342	2	428
4.72289	2	429
5.94614	2	430
6.53855	2	431
6.43902	2	432
4.19119	2	433
6.61229	2	434
6.78203	2	435
7.03605	2	436
7.437	2	437
5.20942	2	438
5.24613	2	439
4.72289	2	440
6.98146	2	441
5.45663	2	442
4.67625	2	443
5.00269	2	444
6.43384	2	445
6.72663	2	446
6.91641	2	447
7.26825	2	448
6.89246	2	449
4.59659	2	450
7.55392	2	451
6.86032	2	452
4.88294	2	453
6.13404	2	454
4.25936	2	455
4.17584	2	456
6.61229	2	457
6.86032	2	458
5.88891	2	459
6.65502	2	460
5.03884	2	461
4.97697	2	462
4.97446	2	463
4.44236	2	464
5.0574	2	465
4.72289	2	466
4.87015	2	467
5.90543	2	468
4.65444	2	469
6.37285	2	470
5.87036	2	471
7.52732	2	472
6.58698	2	473
4.91464	2	474
6.88901	2	475
6.53545	2	476
6.82306	2	477
7.51492	2	478
5.57129	2	479
7.307	2	480
8.48179	2	481
4.56342	2	482
7.40354	2	483
6.57854	2	484
4.72531	2	485
5.73733	2	486
4.44236	2	487
6.53545	2	488
6.9108	2	489
8.24449	2	490
7.18877	2	491
6.05468	2	492
6.18519	2	493
4.97446	2	494
7.40354	2	495
7.56467	2	496
5.21261	2	497
5.00758	2	498
5.21393	2	499
7.56467	2	500
7.43247	3	1
6.6358	3	2
8.93117	3	3
6.36566	3	4
7.38154	3	5
7.58608	3	6
9.58735	3	7
7.02959	3	8
8.98129	3	9
8.19068	3	10
8.42818	3	11
9.23355	3	12
6.76566	3	13
8.31725	3	14
9.09297	3	15
7.81891	3	16
7.41261	3	17
9.83531	3	18
9.60825	3	19
6.13264	3	20
6.17038	3	21
9.07661	3	22
8.78752	3	23
10.0742	3	24
7.55727	3	25
7.86675	3	26
7.80717	3	27
9.14837	3	28
8.11479	3	29
6.71939	3	30
7.71068	3	31
8.12808	3	32
7.86153	3	33
8.12722	3	34
8.62713	3	35
9.23944	3	36
6.31986	3	37
8.07351	3	38
8.51594	3	39
6.56271	3	40
6.41154	3	41
8.05071	3	42
8.4971	3	43
7.04156	3	44
6.24863	3	45
9.96487	3	46
8.30127	3	47
6.78831	3	48
7.24752	3	49
8.69017	3	50
8.16791	3	51
9.62818	3	52
8.43707	3	53
8.468	3	54
10.2853	3	55
9.72874	3	56
6.7457	3	57
8.34827	3	58
8.02192	3	59
8.18943	3	60
7.22577	3	61
8.38149	3	62
7.20693	3	63
8.70286	3	64
10.1631	3	65
8.44908	3	66
8.27921	3	67
8.97548	3	68
6.74258	3	69
7.5629	3	70
8.8387	3	71
9.81136	3	72
8.5944	3	73
9.12596	3	74
7.55331	3	75
6.29075	3	76
6.68021	3	77
6.8842	3	78
9.38189	3	79
7.69756	3	80
9.13691	3	81
7.7297	3	82
8.39026	3	83
6.51802	3	84
8.25872	3	85
9.54037	3	86
8.45287	3	87
9.23692	3	88
7.06962	3	89
7.07211	3	90
7.32142	3	91
7.1858	3	92
8.98568	3	93
6.35433	3	94
8.11479	3	95
8.22075	3	96
7.33627	3	97
6.74142	3	98
9.36522	3	99
9.56992	3	100
9.92598	3	101
9.34515	3	102
9.60503	3	103
9.06847	3	104
9.78082	3	105
6.75299	3	106
9.0743	3	107
6.51351	3	108
7.04156	3	109
6.46907	3	110
9.77113	3	111
8.1708	3	112
8.60136	3	113
7.71395	3	114
6.24854	3	115
7.59815	3	116
9.96871	3	117
6.97768	3	118
8.65853	3	119
7.7649	3	120
9.64872	3	121
9.68785	3	122
8.78057	3	123
8.30163	3	124
8.45726	3	125
6.65171	3	126
9.57998	3	127
8.2544	3	128
7.62651	3	129
8.15578	3	130
8.25431	3	131
8.70977	3	132
6.35433	3	133
9.11873	3	134
7.06861	3	135
8.05405	3	136
6.76097	3	137
9.31431	3	138
6.66233	3	139
6.23929	3	140
8.22196	3	141
8.01282	3	142
9.73214	3	143
8.25527	3	144
8.32011	3	145
7.05544	3	146
7.35325	3	147
7.84407	3	148
6.55308	3	149
8.24156	3	150
8.42626	3	151
7.57799	3	152
9.60105	3	153
6.34137	3	154
8.3699	3	155
8.68278	3	156
8.98054	3	157
7.05099	3	158
8.34935	3	159
8.46151	3	160
9.75142	3	161
8.05724	3	162
8.52457	3	163
6.97153	3	164
9.71661	3	165
8.64302	3	166
8.7859	3	167
7.43127	3	168
8.11074	3	169
9.27543	3	170
8.15093	3	171
8.70115	3	172
8.8674	3	173
7.38221	3	174
8.8672	3	175
8.29621	3	176
6.68522	3	177
9.50744	3	178
8.05724	3	179
6.61712	3	180
8.49584	3	181
8.18731	3	182
6.80997	3	183
9.42588	3	184
9.33656	3	185
6.85466	3	186
9.68496	3	187
8.20425	3	188
8.85426	3	189
8.77603	3	190
8.66529	3	191
7.40825	3	192
7.68652	3	193
7.63942	3	194
9.92598	3	195
6.92554	3	196
10.0492	3	197
7.92439	3	198
6.04689	3	199
8.01954	3	200
8.16791	3	201
10.1306	3	202
8.8387	3	203
7.88019	3	204
8.8387	3	205
8.29217	3	206
7.39771	3	207
7.91359	3	208
7.2871	3	209
7.85538	3	210
9.45786	3	211
6.62463	3	212
7.02959	3	213
7.43843	3	214
7.40856	3	215
7.76265	3	216
7.89897	3	217
8.82513	3	218
8.01762	3	219
9.3733	3	220
9.08953	3	221
7.18307	3	222
7.07697	3	223
8.59789	3	224
10.497	3	225
8.07262	3	226
7.39457	3	227
9.9592	3	228
9.60503	3	229
8.79764	3	230
8.51034	3	231
8.15186	3	232
8.50597	3	233
8.64302	3	234
7.1858	3	235
8.46384	3	236
9.09689	3	237
8.15976	3	238
9.95551	3	239
6.73485	3	240
6.3399	3	241
6.20821	3	242
7.73218	3	243
8.54305	3	244
10.5011	3	245
10.1083	3	246
9.42769	3	247
10.6873	3	248
9.52223	3	249
9.34515	3	250
8.0429	3	251
8.98418	3	252
6.76037	3	253
6.70019	3	254
9.45855	3	255
8.70806	3	256
8.91448	3	257
9.56551	3	258
9.37029	3	259
8.16763	3	260
8.22087	3	261
7.35823	3	262
8.17306	3	263
6.57884	3	264
6.82031	3	265
6.97538	3	266
6.26352	3	267
7.93386	3	268
6.69445	3	269
10.0689	3	270
7.59549	3	271
9.43105	3	272
6.52591	3	273
6.68021	3	274
6.69445	3	275
9.85582	3	276
8.58692	3	277
6.73045	3	278
8.45708	3	279
8.65761	3	280
8.21654	3	281
7.30125	3	282
6.91909	3	283
8.10231	3	284
8.15436	3	285
8.51092	3	286
6.97768	3	287
7.44111	3	288
7.49233	3	289
9.21558	3	290
9.29419	3	291
6.60666	3	292
10.274	3	293
7.56103	3	294
7.62806	3	295
7.04984	3	296
7.87987	3	297
7.83663	3	298
9.58655	3	299
8.12091	3	300
6.18264	3	301
8.54578	3	302
7.89004	3	303
8.64574	3	304
9.01963	3	305
7.14528	3	306
7.76265	3	307
6.3888	3	308
8.66203	3	309
6.81396	3	310
7.1551	3	311
6.7292	3	312
7.34774	3	313
7.89004	3	314
6.29578	3	315
9.17804	3	316
8.60222	3	317
6.70274	3	318
8.37971	3	319
8.38415	3	320
8.83252	3	321
7.89919	3	322
6.41389	3	323
6.74765	3	324
8.43659	3	325
7.69731	3	326
8.4808	3	327
9.10714	3	328
8.8172	3	329
8.09899	3	330
7.33009	3	331
9.28504	3	332
8.33825	3	333
8.67112	3	334
9.5525	3	335
8.21634	3	336
6.44826	3	337
8.64498	3	338
8.26104	3	339
9.39077	3	340
8.40184	3	341
7.91022	3	342
8.84267	3	343
6.76764	3	344
6.52987	3	345
9.10255	3	346
8.78752	3	347
8.524	3	348
8.09117	3	349
8.29497	3	350
8.17827	3	351
10.1083	3	352
8.11422	3	353
6.24854	3	354
7.34835	3	355
10.3577	3	356
8.36427	3	357
7.61353	3	358
7.85025	3	359
7.66246	3	360
9.44867	3	361
8.24156	3	362
8.5141	3	363
6.41739	3	364
6.11324	3	365
8.35358	3	366
6.3888	3	367
8.12722	3	368
8.94119	3	369
7.70374	3	370
7.62651	3	371
7.83663	3	372
8.76031	3	373
8.91448	3	374
7.50054	3	375
7.85279	3	376
8.07004	3	377
8.14134	3	378
9.61865	3	379
8.86024	3	380
9.39444	3	381
9.29759	3	382
9.24351	3	383
6.82031	3	384
7.57981	3	385
7.89085	3	386
6.60687	3	387
8.82584	3	388
7.92356	3	389
8.08103	3	390
6.53917	3	391
7.91617	3	392
6.92554	3	393
8.03924	3	394
6.88782	3	395
8.42818	3	396
8.19637	3	397
7.94486	3	398
8.70806	3	399
9.25869	3	400
8.15887	3	401
8.00438	3	402
9.61999	3	403
8.19868	3	404
6.66233	3	405
7.85538	3	406
8.52175	3	407
7.37148	3	408
8.36318	3	409
8.27794	3	410
10.5738	3	411
9.60324	3	412
9.68785	3	413
8.22196	3	414
8.91448	3	415
9.33015	3	416
8.19637	3	417
8.88108	3	418
10.2667	3	419
8.49684	3	420
6.78948	3	421
9.94021	3	422
6.90038	3	423
8.21654	3	424
8.10618	3	425
6.94611	3	426
8.05807	3	427
10.2879	3	428
8.66203	3	429
7.51646	3	430
8.35364	3	431
7.14528	3	432
7.37391	3	433
7.79421	3	434
7.80001	3	435
6.53728	3	436
8.35364	3	437
9.90195	3	438
9.1256	3	439
7.89004	3	440
7.55958	3	441
9.64872	3	442
9.01166	3	443
8.00542	3	444
5.35405	3	445
9.8154	3	446
9.11527	3	447
6.69445	3	448
9.23692	3	449
8.62802	3	450
8.38999	3	451
9.06582	3	452
8.76296	3	453
8.59459	3	454
6.7482	3	455
9.21735	3	456
9.24336	3	457
6.92939	3	458
10.9209	3	459
6.94936	3	460
8.25387	3	461
8.71549	3	462
7.19208	3	463
9.07999	3	464
7.41301	3	465
8.79256	3	466
10.1109	3	467
8.53504	3	468
6.56271	3	469
8.71848	3	470
6.71674	3	471
7.09447	3	472
6.88782	3	473
8.49584	3	474
8.53504	3	475
8.78356	3	476
6.81047	3	477
8.37893	3	478
9.24351	3	479
8.93609	3	480
5.97789	3	481
7.3922	3	482
6.29578	3	483
6.01829	3	484
9.36463	3	485
8.80626	3	486
7.09623	3	487
9.42257	3	488
7.24395	3	489
7.35748	3	490
7.33326	3	491
7.14898	3	492
9.18143	3	493
8.581	3	494
9.33064	3	495
7.86343	3	496
8.16763	3	497
8.64302	3	498
9.27269	3	499
10.2585	3	500
9.29947	4	1
9.5235	4	2
9.4056	4	3
9.93391	4	4
10.1799	4	5
7.80283	4	6
10.5762	4	7
7.82197	4	8
7.56592	4	9
8.1896	4	10
9.3964	4	11
9.48593	4	12
8.34156	4	13
8.1449	4	14
8.39674	4	15
9.66909	4	16
9.31194	4	17
10.9678	4	18
8.20759	4	19
9.21733	4	20
9.47509	4	21
9.33362	4	22
11.7417	4	23
7.93557	4	24
10.5625	4	25
9.60349	4	26
9.13678	4	27
9.10442	4	28
10.3919	4	29
8.23143	4	30
9.51169	4	31
10.1581	4	32
7.90599	4	33
9.73202	4	34
7.22759	4	35
8.64589	4	36
9.88535	4	37
7.61234	4	38
10.1008	4	39
9.8541	4	40
9.82987	4	41
8.87024	4	42
8.31913	4	43
10.1437	4	44
9.18305	4	45
8.69208	4	46
10.9788	4	47
9.28202	4	48
10.3301	4	49
9.9572	4	50
10.0417	4	51
8.81431	4	52
10.1537	4	53
9.33292	4	54
9.03719	4	55
8.60379	4	56
8.79568	4	57
8.50133	4	58
10.8616	4	59
11.1825	4	60
10.7159	4	61
9.06089	4	62
10.2965	4	63
10.0316	4	64
9.20683	4	65
9.14203	4	66
7.43106	4	67
9.72895	4	68
7.78453	4	69
11.2369	4	70
9.52061	4	71
10.9749	4	72
9.76916	4	73
8.13313	4	74
9.15962	4	75
10.4403	4	76
11.3875	4	77
9.37654	4	78
8.36003	4	79
10.184	4	80
8.41529	4	81
10.812	4	82
10.2555	4	83
8.72256	4	84
9.89673	4	85
8.72325	4	86
9.74794	4	87
9.84554	4	88
7.93874	4	89
8.62669	4	90
10.6926	4	91
9.20596	4	92
9.98533	4	93
10.0558	4	94
9.35902	4	95
10.2936	4	96
10.0787	4	97
8.75946	4	98
8.15252	4	99
9.69962	4	100
9.32697	4	101
9.05621	4	102
10.2446	4	103
9.26688	4	104
8.11172	4	105
9.5443	4	106
8.54237	4	107
9.5925	4	108
9.82601	4	109
8.48277	4	110
10.8578	4	111
9.31653	4	112
8.21738	4	113
9.52193	4	114
10.6829	4	115
8.13715	4	116
9.05384	4	117
8.56363	4	118
7.87518	4	119
8.40652	4	120
8.18888	4	121
10.7603	4	122
10.7172	4	123
9.68636	4	124
10.0292	4	125
10.4504	4	126
8.57309	4	127
7.91539	4	128
9.44731	4	129
8.81918	4	130
11.0465	4	131
10.0569	4	132
10.2411	4	133
10.3602	4	134
7.54976	4	135
9.43046	4	136
8.64013	4	137
8.25264	4	138
7.81115	4	139
11.342	4	140
10.0406	4	141
10.7191	4	142
8.8475	4	143
8.70382	4	144
7.19455	4	145
9.05051	4	146
8.22402	4	147
9.97285	4	148
10.1954	4	149
9.69817	4	150
9.09619	4	151
6.87289	4	152
8.88585	4	153
10.5209	4	154
7.87568	4	155
11.3021	4	156
8.16214	4	157
10.7385	4	158
8.89369	4	159
10.231	4	160
8.60329	4	161
9.965	4	162
8.07887	4	163
8.23282	4	164
10.3029	4	165
8.3802	4	166
9.55403	4	167
8.92548	4	168
9.65992	4	169
8.4975	4	170
7.88031	4	171
7.52277	4	172
8.72099	4	173
9.95809	4	174
9.71872	4	175
9.33741	4	176
10.0406	4	177
7.68258	4	178
7.81349	4	179
9.35375	4	180
8.73954	4	181
9.39364	4	182
10.6129	4	183
10.514	4	184
9.29563	4	185
7.8678	4	186
9.04842	4	187
8.94975	4	188
8.90918	4	189
9.27471	4	190
10.0976	4	191
8.06499	4	192
7.98403	4	193
8.18804	4	194
8.06525	4	195
7.78176	4	196
9.2457	4	197
9.37654	4	198
10.5145	4	199
8.88037	4	200
6.3501	4	201
7.38693	4	202
8.40914	4	203
8.71473	4	204
9.27986	4	205
8.60821	4	206
7.24009	4	207
8.97165	4	208
8.89873	4	209
7.79904	4	210
8.38406	4	211
8.36565	4	212
9.25132	4	213
9.16507	4	214
8.84431	4	215
7.73093	4	216
10.097	4	217
9.79365	4	218
9.48321	4	219
8.14136	4	220
10.5437	4	221
9.52688	4	222
9.83206	4	223
8.84383	4	224
10.2739	4	225
9.92364	4	226
9.48278	4	227
7.86605	4	228
10.1268	4	229
9.88107	4	230
7.62352	4	231
7.68901	4	232
6.56428	4	233
7.42154	4	234
9.08424	4	235
10.1059	4	236
10.539	4	237
8.81165	4	238
9.10692	4	239
9.69567	4	240
9.90734	4	241
8.0058	4	242
7.48439	4	243
8.75119	4	244
6.97517	4	245
9.6184	4	246
9.88123	4	247
10.4154	4	248
8.3755	4	249
7.92927	4	250
7.53859	4	251
10.6449	4	252
8.33758	4	253
10.3598	4	254
7.92945	4	255
10.0354	4	256
8.07791	4	257
8.98428	4	258
10.0638	4	259
10.4766	4	260
8.86979	4	261
8.06552	4	262
8.91716	4	263
9.9477	4	264
8.01689	4	265
9.80024	4	266
8.7296	4	267
8.79349	4	268
8.1012	4	269
10.2901	4	270
9.7102	4	271
11.1575	4	272
9.19009	4	273
10.2162	4	274
9.48087	4	275
8.64785	4	276
8.97161	4	277
7.68857	4	278
9.30403	4	279
8.64062	4	280
9.74785	4	281
10.0417	4	282
10.0793	4	283
8.20477	4	284
8.37469	4	285
9.32095	4	286
9.21478	4	287
9.70067	4	288
9.36401	4	289
7.40546	4	290
8.83046	4	291
8.01568	4	292
10.1567	4	293
8.65993	4	294
8.93436	4	295
7.18677	4	296
7.62897	4	297
8.76832	4	298
8.06575	4	299
7.80981	4	300
9.32266	4	301
9.44865	4	302
9.89372	4	303
9.13154	4	304
10.17	4	305
8.82657	4	306
7.92927	4	307
9.40423	4	308
12.0442	4	309
7.93874	4	310
8.70457	4	311
8.98894	4	312
9.46779	4	313
7.6279	4	314
10.3119	4	315
8.92719	4	316
8.57391	4	317
8.59449	4	318
9.97104	4	319
10.4815	4	320
9.21733	4	321
10.7474	4	322
8.42462	4	323
7.66308	4	324
7.95278	4	325
9.21563	4	326
9.17892	4	327
7.86273	4	328
9.97817	4	329
9.96287	4	330
9.23869	4	331
8.53596	4	332
7.45039	4	333
10.1167	4	334
8.23724	4	335
10.1151	4	336
9.06801	4	337
8.26733	4	338
10.1437	4	339
8.48619	4	340
10.9641	4	341
11.0898	4	342
8.48535	4	343
7.93049	4	344
11.6417	4	345
10.4915	4	346
10.5125	4	347
9.04795	4	348
9.6308	4	349
9.27568	4	350
9.24645	4	351
10.6527	4	352
10.096	4	353
9.08158	4	354
10.1276	4	355
7.49551	4	356
10.4234	4	357
10.4866	4	358
9.83625	4	359
9.16408	4	360
10.6715	4	361
9.93059	4	362
10.1543	4	363
7.02888	4	364
8.86069	4	365
10.1773	4	366
9.45291	4	367
10.17	4	368
9.6946	4	369
8.26733	4	370
8.52508	4	371
8.85616	4	372
8.24375	4	373
9.90996	4	374
10.9055	4	375
9.16078	4	376
8.8673	4	377
7.90468	4	378
9.28202	4	379
7.98401	4	380
10.5164	4	381
9.54096	4	382
11.0117	4	383
9.57639	4	384
9.39812	4	385
7.36994	4	386
10.9164	4	387
9.63048	4	388
8.5695	4	389
10.3694	4	390
10.9533	4	391
10.0489	4	392
10.0886	4	393
9.44928	4	394
8.05999	4	395
8.62532	4	396
11.2369	4	397
8.39172	4	398
6.48962	4	399
9.61064	4	400
9.2843	4	401
9.93581	4	402
9.88658	4	403
10.5115	4	404
10.3979	4	405
10.5751	4	406
8.40642	4	407
9.73202	4	408
9.49695	4	409
8.33466	4	410
8.89517	4	411
7.71869	4	412
7.56592	4	413
9.63031	4	414
8.80879	4	415
10.9981	4	416
8.73703	4	417
8.84669	4	418
10.3187	4	419
9.06397	4	420
8.44581	4	421
8.17578	4	422
10.5668	4	423
9.85202	4	424
9.63031	4	425
10.4322	4	426
8.67394	4	427
9.14995	4	428
8.71508	4	429
9.45798	4	430
9.31107	4	431
10.3087	4	432
8.72609	4	433
8.95493	4	434
11.2896	4	435
10.2977	4	436
9.53698	4	437
10.6785	4	438
9.94981	4	439
8.47271	4	440
8.46388	4	441
7.50555	4	442
8.87493	4	443
8.55026	4	444
8.74452	4	445
9.46281	4	446
7.83305	4	447
8.94132	4	448
9.2674	4	449
9.61222	4	450
10.2408	4	451
7.60443	4	452
7.32665	4	453
9.23356	4	454
8.70629	4	455
9.52262	4	456
10.9076	4	457
9.13754	4	458
10.8288	4	459
8.02461	4	460
9.82095	4	461
7.35345	4	462
8.75823	4	463
8.6776	4	464
11.3695	4	465
9.16702	4	466
11.0694	4	467
9.12509	4	468
7.34472	4	469
9.77114	4	470
8.36255	4	471
7.75642	4	472
9.71939	4	473
9.80901	4	474
8.45428	4	475
10.4815	4	476
9.56992	4	477
9.47946	4	478
8.85844	4	479
7.61289	4	480
9.31077	4	481
10.3928	4	482
8.68852	4	483
7.47385	4	484
8.16605	4	485
7.94932	4	486
8.9381	4	487
8.78902	4	488
8.3097	4	489
9.1432	4	490
9.80003	4	491
10.0508	4	492
10.483	4	493
9.50102	4	494
8.73942	4	495
10.2708	4	496
10.3459	4	497
9.26302	4	498
10.4853	4	499
9.02866	4	500
9.46407	5	1
10.4103	5	2
11.334	5	3
10.1523	5	4
9.6479	5	5
12.3522	5	6
9.04673	5	7
11.5173	5	8
8.61305	5	9
11.1526	5	10
9.02609	5	11
8.11254	5	12
9.75376	5	13
9.50535	5	14
9.74631	5	15
10.4443	5	16
10.3165	5	17
12.4281	5	18
10.3367	5	19
10.1683	5	20
10.7614	5	21
11.068	5	22
9.55734	5	23
10.2351	5	24
8.81893	5	25
10.6705	5	26
8.17474	5	27
10.6724	5	28
11.474	5	29
9.8267	5	30
10.8832	5	31
9.13956	5	32
9.63771	5	33
9.99231	5	34
10.2751	5	35
10.4877	5	36
10.766	5	37
9.67834	5	38
8.54563	5	39
10.9693	5	40
9.62647	5	41
8.51582	5	42
9.89929	5	43
8.57287	5	44
10.1891	5	45
8.09832	5	46
8.84329	5	47
11.4153	5	48
8.43134	5	49
8.90473	5	50
10.301	5	51
10.0962	5	52
10.0699	5	53
10.9495	5	54
11.4761	5	55
8.63038	5	56
9.36053	5	57
8.81509	5	58
10.2432	5	59
8.96441	5	60
9.68494	5	61
10.6973	5	62
9.28764	5	63
8.92868	5	64
9.46217	5	65
8.79272	5	66
11.2941	5	67
9.53831	5	68
11.6635	5	69
10.4108	5	70
10.1952	5	71
9.50659	5	72
9.29471	5	73
8.996	5	74
8.7741	5	75
9.88289	5	76
11.0842	5	77
10.9831	5	78
9.82989	5	79
8.11248	5	80
10.306	5	81
10.2865	5	82
10.4455	5	83
9.11638	5	84
9.31897	5	85
9.61254	5	86
11.5128	5	87
10.2358	5	88
10.5712	5	89
8.3829	5	90
9.4123	5	91
9.18004	5	92
10.9082	5	93
8.15125	5	94
8.755	5	95
9.13641	5	96
10.527	5	97
9.90777	5	98
8.56919	5	99
10.0975	5	100
9.94415	5	101
10.1164	5	102
8.38627	5	103
10.8343	5	104
9.88917	5	105
11.2877	5	106
9.91398	5	107
12.4738	5	108
8.02798	5	109
9.8724	5	110
9.86972	5	111
10.0797	5	112
11.823	5	113
9.06339	5	114
8.08439	5	115
11.5824	5	116
10.1797	5	117
9.32236	5	118
10.5047	5	119
11.8278	5	120
8.64602	5	121
8.48509	5	122
8.6382	5	123
9.88462	5	124
11.3813	5	125
10.8099	5	126
10.564	5	127
11.3547	5	128
9.54152	5	129
8.99546	5	130
9.84479	5	131
10.6182	5	132
9.67306	5	133
10.8719	5	134
10.3869	5	135
10.5593	5	136
11.3293	5	137
8.42001	5	138
9.35479	5	139
8.59463	5	140
8.75442	5	141
8.92947	5	142
7.42806	5	143
11.3085	5	144
9.31162	5	145
9.6317	5	146
10.5201	5	147
9.00446	5	148
8.47155	5	149
9.55894	5	150
8.4372	5	151
10.2999	5	152
11.6937	5	153
9.24963	5	154
10.8005	5	155
7.98055	5	156
8.63226	5	157
9.303	5	158
11.1609	5	159
9.65805	5	160
9.98312	5	161
11.3131	5	162
8.69585	5	163
12.7216	5	164
11.0411	5	165
9.55256	5	166
10.2416	5	167
9.48806	5	168
10.6482	5	169
10.7418	5	170
8.84295	5	171
11.1896	5	172
10.1721	5	173
8.05343	5	174
9.18929	5	175
9.85298	5	176
10.4455	5	177
8.37483	5	178
8.88793	5	179
9.44243	5	180
8.1976	5	181
9.42936	5	182
8.70801	5	183
8.51868	5	184
9.41056	5	185
9.18278	5	186
8.81471	5	187
11.5692	5	188
10.1024	5	189
9.71034	5	190
10.3031	5	191
8.20274	5	192
10.4883	5	193
9.66142	5	194
7.37083	5	195
10.36	5	196
8.2544	5	197
8.77281	5	198
11.7621	5	199
10.5765	5	200
8.88476	5	201
11.8072	5	202
10.8085	5	203
10.7184	5	204
9.78175	5	205
10.7308	5	206
10.0592	5	207
11.2853	5	208
9.06468	5	209
9.68172	5	210
10.214	5	211
10.9161	5	212
10.9476	5	213
9.32371	5	214
8.06435	5	215
10.3551	5	216
9.96454	5	217
8.47485	5	218
7.96027	5	219
10.1753	5	220
10.8536	5	221
10.5562	5	222
9.00446	5	223
10.6656	5	224
11.1616	5	225
9.47006	5	226
9.67768	5	227
8.55768	5	228
10.3308	5	229
7.94761	5	230
9.54135	5	231
9.76916	5	232
9.1374	5	233
10.3529	5	234
10.611	5	235
11.0482	5	236
7.60965	5	237
10.4124	5	238
12.285	5	239
11.8964	5	240
10.455	5	241
9.9388	5	242
10.7679	5	243
9.51305	5	244
12.1318	5	245
8.24612	5	246
9.74265	5	247
8.46709	5	248
11.1885	5	249
11.1634	5	250
11.7785	5	251
9.06364	5	252
9.42102	5	253
11.3807	5	254
9.14346	5	255
10.315	5	256
8.0326	5	257
10.6719	5	258
10.8742	5	259
11.1389	5	260
8.87709	5	261
8.82446	5	262
11.3455	5	263
8.74884	5	264
8.88324	5	265
8.50221	5	266
9.92709	5	267
9.12008	5	268
11.1575	5	269
11.2365	5	270
8.754	5	271
9.56799	5	272
8.04564	5	273
9.66478	5	274
7.56289	5	275
10.7201	5	276
9.17268	5	277
7.61034	5	278
11.0654	5	279
8.60462	5	280
9.98446	5	281
11.5989	5	282
9.92434	5	283
10.4131	5	284
10.1484	5	285
8.98399	5	286
8.71253	5	287
9.61201	5	288
8.18434	5	289
9.28135	5	290
9.06144	5	291
10.2762	5	292
9.84774	5	293
9.7294	5	294
9.70259	5	295
9.08888	5	296
8.78281	5	297
10.8224	5	298
9.89376	5	299
10.4721	5	300
8.80339	5	301
8.91251	5	302
9.63427	5	303
9.68251	5	304
10.0774	5	305
8.04448	5	306
8.51026	5	307
9.30072	5	308
10.0191	5	309
10.384	5	310
9.08897	5	311
10.6099	5	312
10.7893	5	313
9.33573	5	314
10.1529	5	315
11.4858	5	316
9.35201	5	317
11.3289	5	318
10.0091	5	319
10.2025	5	320
9.59096	5	321
10.1878	5	322
10.4179	5	323
9.40454	5	324
10.4211	5	325
10.0177	5	326
9.42235	5	327
8.94	5	328
10.6811	5	329
9.38046	5	330
9.70761	5	331
9.84923	5	332
11.1091	5	333
9.33631	5	334
8.31298	5	335
9.25419	5	336
9.93826	5	337
10.0731	5	338
10.1053	5	339
9.91809	5	340
8.79628	5	341
10.4719	5	342
9.76323	5	343
10.7853	5	344
9.66366	5	345
11.2137	5	346
10.5425	5	347
9.72252	5	348
9.59557	5	349
10.8868	5	350
10.6562	5	351
10.3572	5	352
9.26352	5	353
11.651	5	354
11.1912	5	355
9.30748	5	356
9.78644	5	357
8.99915	5	358
8.61917	5	359
9.25843	5	360
10.475	5	361
9.74681	5	362
10.1731	5	363
10.0227	5	364
11.139	5	365
10.0694	5	366
10.3667	5	367
10.5838	5	368
12.1156	5	369
11.1896	5	370
9.07153	5	371
10.5182	5	372
9.83972	5	373
9.00233	5	374
9.71184	5	375
9.19528	5	376
10.6376	5	377
10.501	5	378
10.3293	5	379
10.8803	5	380
9.87294	5	381
10.7444	5	382
8.97861	5	383
11.005	5	384
9.80528	5	385
10.9379	5	386
9.44979	5	387
10.5969	5	388
9.42781	5	389
12.2335	5	390
8.82448	5	391
9.32256	5	392
9.1983	5	393
9.40632	5	394
8.54057	5	395
11.116	5	396
10.8016	5	397
9.6655	5	398
11.157	5	399
10.5416	5	400
8.98536	5	401
9.36557	5	402
10.0503	5	403
9.58226	5	404
10.688	5	405
10.0482	5	406
11.2954	5	407
10.9813	5	408
10.3577	5	409
10.927	5	410
9.74872	5	411
7.64311	5	412
9.82016	5	413
9.04421	5	414
9.41648	5	415
9.0665	5	416
12.2732	5	417
9.52448	5	418
11.0381	5	419
10.1283	5	420
8.90287	5	421
9.85936	5	422
8.73872	5	423
9.63775	5	424
9.02825	5	425
9.23327	5	426
10.9215	5	427
9.73363	5	428
10.1432	5	429
9.0056	5	430
10.9974	5	431
9.53744	5	432
10.2524	5	433
10.8574	5	434
8.98259	5	435
10.3912	5	436
10.6223	5	437
8.88072	5	438
11.1784	5	439
9.34738	5	440
9.24074	5	441
10.0856	5	442
9.4479	5	443
7.47098	5	444
9.60482	5	445
10.407	5	446
8.9352	5	447
9.59807	5	448
9.06508	5	449
11.1534	5	450
10.475	5	451
9.58497	5	452
10.5385	5	453
10.9142	5	454
10.3152	5	455
10.8831	5	456
10.3811	5	457
10.0346	5	458
10.6073	5	459
11.4135	5	460
10.761	5	461
9.81045	5	462
9.67359	5	463
11.9366	5	464
8.82505	5	465
9.63627	5	466
7.56897	5	467
9.87588	5	468
8.17934	5	469
7.41294	5	470
8.58241	5	471
10.2857	5	472
9.12973	5	473
11.2007	5	474
10.562	5	475
10.1051	5	476
7.80248	5	477
9.90799	5	478
9.74003	5	479
10.1604	5	480
10.9476	5	481
11.304	5	482
10.4423	5	483
8.81645	5	484
7.46399	5	485
9.29434	5	486
11.5162	5	487
10.7098	5	488
10.8584	5	489
7.32718	5	490
10.8598	5	491
9.37182	5	492
8.91368	5	493
8.94537	5	494
10.4955	5	495
8.88665	5	496
10.0286	5	497
10.8393	5	498
9.44898	5	499
[truncated: 8,501 more rows]

## Sheet: peptide_missing_vals_iterations
missing_vals	number_batches	iteration
24.4664	2	1
25.606	2	2
24.6987	2	3
26.3806	2	4
25.3248	2	5
18.3241	2	6
24.9215	2	7
23.3532	2	8
27.2722	2	9
23.2554	2	10
24.3796	2	11
22.5064	2	12
26.7678	2	13
22.9379	2	14
22.2476	2	15
26.4736	2	16
26.8034	2	17
20.0941	2	18
24.9051	2	19
20.1267	2	20
24.0193	2	21
23.1022	2	22
25.5758	2	23
24.0193	2	24
25.6786	2	25
23.2554	2	26
20.4127	2	27
24.72	2	28
22.2476	2	29
23.8383	2	30
24.0874	2	31
23.8289	2	32
25.0754	2	33
25.3248	2	34
23.4829	2	35
22.6081	2	36
20.6135	2	37
22.766	2	38
22.255	2	39
21.5955	2	40
20.6853	2	41
20.1267	2	42
25.1882	2	43
23.2827	2	44
21.1453	2	45
26.15	2	46
23.6997	2	47
21.6272	2	48
20.1448	2	49
22.6219	2	50
22.8109	2	51
24.6344	2	52
27.7294	2	53
21.8115	2	54
24.9481	2	55
25.8027	2	56
20.9559	2	57
23.5681	2	58
24.9395	2	59
19.3414	2	60
23.0931	2	61
21.0504	2	62
20.4127	2	63
22.9268	2	64
22.5064	2	65
20.704	2	66
21.1134	2	67
26.15	2	68
23.8005	2	69
22.1917	2	70
24.0407	2	71
24.7603	2	72
26.7678	2	73
28.3309	2	74
22.199	2	75
18.7442	2	76
22.6118	2	77
24.2193	2	78
24.0029	2	79
24.4696	2	80
23.9393	2	81
24.2759	2	82
24.0624	2	83
21.8621	2	84
24.9589	2	85
20.7201	2	86
25.4806	2	87
22.757	2	88
20.7968	2	89
22.5087	2	90
24.3796	2	91
25.6896	2	92
25.617	2	93
23.906	2	94
23.6654	2	95
22.2476	2	96
23.5841	2	97
23.2554	2	98
21.0055	2	99
22.6557	2	100
24.72	2	101
20.7551	2	102
15.6511	2	103
23.2827	2	104
22.5064	2	105
23.6174	2	106
28.2849	2	107
24.0407	2	108
21.7364	2	109
20.6815	2	110
17.282	2	111
23.0036	2	112
25.697	2	113
25.3002	2	114
22.1074	2	115
23.2827	2	116
25.8027	2	117
21.1231	2	118
22.7116	2	119
25.3893	2	120
26.9403	2	121
28.2849	2	122
25.3893	2	123
22.9379	2	124
21.3322	2	125
26.4374	2	126
25.617	2	127
21.6171	2	128
23.71	2	129
25.1882	2	130
20.7603	2	131
22.8076	2	132
24.9481	2	133
25.0754	2	134
20.6961	2	135
24.4696	2	136
26.9548	2	137
21.0504	2	138
20.704	2	139
25.1882	2	140
22.4836	2	141
29.0031	2	142
20.6815	2	143
21.4131	2	144
24.2193	2	145
25.8	2	146
22.6427	2	147
21.1231	2	148
24.2904	2	149
22.766	2	150
23.0853	2	151
21.0235	2	152
24.6987	2	153
18.9995	2	154
25.5669	2	155
23.0931	2	156
20.6135	2	157
24.0874	2	158
23.1022	2	159
21.6905	2	160
24.2759	2	161
22.7603	2	162
24.9395	2	163
21.7364	2	164
26.2084	2	165
24.0624	2	166
23.1136	2	167
23.6884	2	168
21.7474	2	169
17.282	2	170
26.2084	2	171
21.0504	2	172
25.7193	2	173
24.9051	2	174
25.4252	2	175
18.7442	2	176
21.0566	2	177
22.443	2	178
25.1869	2	179
22.199	2	180
22.2601	2	181
18.9995	2	182
25.4806	2	183
24.9051	2	184
23.4969	2	185
23.6072	2	186
23.7396	2	187
21.7364	2	188
25.3002	2	189
26.7792	2	190
24.1998	2	191
24.9051	2	192
23.3871	2	193
21.3322	2	194
23.4969	2	195
29.0031	2	196
22.2364	2	197
26.1408	2	198
26.7678	2	199
26.9053	2	200
22.212	2	201
22.1359	2	202
23.9667	2	203
25.2962	2	204
23.5681	2	205
22.0471	2	206
23.9308	2	207
18.7748	2	208
22.766	2	209
20.6853	2	210
26.4374	2	211
18.7442	2	212
26.4374	2	213
22.7116	2	214
20.4127	2	215
24.9215	2	216
22.8109	2	217
21.3322	2	218
25.1869	2	219
21.0504	2	220
21.1663	2	221
21.6339	2	222
23.6884	2	223
25.1325	2	224
25.6827	2	225
22.6219	2	226
26.105	2	227
25.1928	2	228
26.15	2	229
20.1267	2	230
19.3476	2	231
19.974	2	232
21.0566	2	233
24.0337	2	234
20.5451	2	235
23.4093	2	236
24.0624	2	237
22.212	2	238
24.0874	2	239
22.0471	2	240
24.0029	2	241
24.6987	2	242
23.0931	2	243
23.9221	2	244
22.9379	2	245
22.8076	2	246
15.2192	2	247
24.8927	2	248
26.972	2	249
22.2364	2	250
25.3002	2	251
20.7201	2	252
24.0758	2	253
26.972	2	254
26.8034	2	255
24.0337	2	256
20.819	2	257
24.0874	2	258
21.9085	2	259
22.9268	2	260
22.9211	2	261
23.8899	2	262
24.3571	2	263
25.0754	2	264
23.4093	2	265
23.2827	2	266
25.697	2	267
21.1134	2	268
23.1022	2	269
27.7294	2	270
24.8223	2	271
25.5669	2	272
19.3414	2	273
23.2827	2	274
22.6557	2	275
19.974	2	276
24.9395	2	277
23.1136	2	278
20.6842	2	279
19.9001	2	280
20.1818	2	281
24.72	2	282
25.5669	2	283
23.9665	2	284
23.327	2	285
25.4806	2	286
25.2962	2	287
19.3414	2	288
24.7464	2	289
24.4337	2	290
23.6654	2	291
22.5087	2	292
27.7294	2	293
26.8034	2	294
21.3554	2	295
24.4337	2	296
26.0702	2	297
16.317	2	298
24.6987	2	299
21.1841	2	300
25.1928	2	301
22.9268	2	302
25.1882	2	303
23.8899	2	304
21.7474	2	305
27.7853	2	306
22.2575	2	307
25.1825	2	308
25.7044	2	309
22.6081	2	310
21.4131	2	311
20.5451	2	312
21.3554	2	313
24.8644	2	314
25.3893	2	315
19.6646	2	316
26.15	2	317
21.1841	2	318
22.8076	2	319
23.6072	2	320
24.0337	2	321
23.5841	2	322
22.8109	2	323
24.4696	2	324
24.2904	2	325
23.71	2	326
20.3404	2	327
25.3326	2	328
23.9665	2	329
22.1467	2	330
22.0129	2	331
22.0129	2	332
21.0504	2	333
20.3404	2	334
26.1408	2	335
22.7603	2	336
25.8027	2	337
23.327	2	338
21.1134	2	339
23.5904	2	340
22.2364	2	341
28.0159	2	342
23.5771	2	343
22.5064	2	344
19.7601	2	345
28.2766	2	346
20.6842	2	347
25.5669	2	348
26.7432	2	349
25.1869	2	350
27.7853	2	351
19.7601	2	352
23.9308	2	353
22.0421	2	354
20.5451	2	355
26.105	2	356
23.5841	2	357
23.5771	2	358
21.8212	2	359
26.0702	2	360
26.9548	2	361
24.2759	2	362
26.2084	2	363
22.757	2	364
21.9085	2	365
22.1074	2	366
21.6171	2	367
25.0754	2	368
20.1818	2	369
22.2601	2	370
23.3871	2	371
21.1231	2	372
23.8005	2	373
20.5451	2	374
24.9215	2	375
24.3796	2	376
21.6171	2	377
25.1869	2	378
26.9053	2	379
24.9395	2	380
22.6081	2	381
20.8806	2	382
24.8513	2	383
23.71	2	384
23.5771	2	385
23.6884	2	386
28.2849	2	387
22.5064	2	388
22.255	2	389
25.1869	2	390
26.344	2	391
21.8621	2	392
26.7076	2	393
22.6081	2	394
23.9665	2	395
22.6427	2	396
23.6884	2	397
25.0241	2	398
22.1467	2	399
24.3571	2	400
20.6135	2	401
23.8899	2	402
17.282	2	403
23.9221	2	404
21.3554	2	405
20.1818	2	406
24.2759	2	407
20.1448	2	408
24.8513	2	409
22.9379	2	410
20.3404	2	411
22.0129	2	412
25.5758	2	413
25.0754	2	414
24.1998	2	415
21.1453	2	416
25.1928	2	417
23.6408	2	418
23.3871	2	419
23.1681	2	420
23.9643	2	421
23.6654	2	422
20.6815	2	423
21.0566	2	424
23.6884	2	425
24.2193	2	426
24.6344	2	427
25.3248	2	428
25.697	2	429
23.8005	2	430
21.3544	2	431
23.5681	2	432
22.4836	2	433
28.2849	2	434
23.8899	2	435
22.3122	2	436
21.3554	2	437
21.8115	2	438
20.9406	2	439
22.1917	2	440
21.6171	2	441
22.2364	2	442
21.6171	2	443
20.1818	2	444
22.6081	2	445
23.3532	2	446
27.7853	2	447
21.6339	2	448
22.6118	2	449
26.0702	2	450
24.9481	2	451
23.6654	2	452
23.9667	2	453
25.1882	2	454
21.8115	2	455
26.105	2	456
20.3467	2	457
26.7593	2	458
20.4127	2	459
28.2849	2	460
16.317	2	461
23.2554	2	462
22.7116	2	463
25.2677	2	464
27.7294	2	465
28.2849	2	466
25.606	2	467
23.4969	2	468
23.6654	2	469
19.6646	2	470
20.3467	2	471
23.5841	2	472
23.6072	2	473
20.1448	2	474
22.757	2	475
22.766	2	476
25.697	2	477
23.2524	2	478
17.282	2	479
24.0758	2	480
23.4245	2	481
21.0566	2	482
23.906	2	483
25.1325	2	484
21.6171	2	485
22.8076	2	486
28.2766	2	487
23.9308	2	488
23.6579	2	489
24.72	2	490
24.2759	2	491
23.9839	2	492
24.9215	2	493
19.6646	2	494
26.9053	2	495
24.72	2	496
26.15	2	497
26.9548	2	498
22.1359	2	499
26.3806	2	500
35.5868	3	1
30.433	3	2
34.1045	3	3
32.9109	3	4
31.5322	3	5
29.356	3	6
27.1199	3	7
33.1682	3	8
31.9184	3	9
27.6608	3	10
29.2674	3	11
34.0104	3	12
30.8555	3	13
31.1236	3	14
28.566	3	15
29.8883	3	16
33.106	3	17
28.577	3	18
33.8269	3	19
31.0371	3	20
30.6522	3	21
26.6753	3	22
27.486	3	23
33.4469	3	24
31.785	3	25
33.6852	3	26
33.2433	3	27
30.8164	3	28
34.6021	3	29
31.2801	3	30
33.9904	3	31
31.1812	3	32
32.2196	3	33
36.6908	3	34
29.4388	3	35
33.3156	3	36
36.3734	3	37
34.2474	3	38
30.0646	3	39
32.4321	3	40
32.8414	3	41
33.7443	3	42
27.8801	3	43
31.6284	3	44
33.4804	3	45
33.4804	3	46
32.5058	3	47
33.1682	3	48
35.9393	3	49
33.8823	3	50
33.4154	3	51
31.1544	3	52
31.5857	3	53
28.2013	3	54
31.7114	3	55
33.5906	3	56
29.7893	3	57
33.8151	3	58
33.2187	3	59
32.3534	3	60
30.9956	3	61
29.143	3	62
34.1262	3	63
32.0109	3	64
34.7266	3	65
29.7706	3	66
28.1228	3	67
27.3762	3	68
33.4099	3	69
32.3162	3	70
34.5353	3	71
33.0214	3	72
31.7292	3	73
30.1944	3	74
30.9201	3	75
26.8953	3	76
33.708	3	77
32.8452	3	78
28.841	3	79
34.2173	3	80
34.1045	3	81
34.6646	3	82
32.727	3	83
32.6737	3	84
33.2487	3	85
30.3623	3	86
34.4594	3	87
32.6671	3	88
33.7353	3	89
36.4605	3	90
35.0124	3	91
33.8806	3	92
33.3718	3	93
31.4634	3	94
30.7612	3	95
29.9361	3	96
33.5032	3	97
32.0109	3	98
35.1964	3	99
34.4962	3	100
31.7372	3	101
33.0899	3	102
29.1114	3	103
29.0137	3	104
32.5673	3	105
30.3163	3	106
31.1389	3	107
31.1988	3	108
33.6858	3	109
27.9145	3	110
33.8958	3	111
32.2279	3	112
35.798	3	113
31.8058	3	114
29.2116	3	115
30.7656	3	116
32.5502	3	117
30.4002	3	118
26.9526	3	119
31.109	3	120
33.1024	3	121
30.9032	3	122
29.7589	3	123
32.7955	3	124
32.5058	3	125
28.2255	3	126
28.6202	3	127
31.8746	3	128
32.6523	3	129
31.5407	3	130
33.6916	3	131
30.0933	3	132
33.87	3	133
31.859	3	134
29.1114	3	135
33.3483	3	136
28.7965	3	137
32.2022	3	138
32.3251	3	139
35.9829	3	140
29.1462	3	141
29.4569	3	142
33.2664	3	143
31.749	3	144
32.2412	3	145
34.1571	3	146
34.3016	3	147
34.7453	3	148
27.9389	3	149
30.7605	3	150
31.6456	3	151
33.2773	3	152
29.1523	3	153
29.5042	3	154
31.682	3	155
31.1063	3	156
32.4461	3	157
33.2221	3	158
29.8589	3	159
32.6583	3	160
32.3329	3	161
32.8365	3	162
31.2989	3	163
31.3785	3	164
32.2088	3	165
33.2106	3	166
32.7033	3	167
31.4065	3	168
31.8825	3	169
33.1044	3	170
32.5008	3	171
30.1018	3	172
31.3232	3	173
33.1095	3	174
30.0399	3	175
32.7299	3	176
29.9818	3	177
31.0202	3	178
24.7313	3	179
32.4921	3	180
34.5294	3	181
32.2073	3	182
33.7909	3	183
31.5816	3	184
32.3893	3	185
29.1943	3	186
33.2773	3	187
28.7629	3	188
29.9224	3	189
36.6908	3	190
32.941	3	191
33.7909	3	192
29.1462	3	193
32.714	3	194
32.859	3	195
32.0313	3	196
30.989	3	197
33.4963	3	198
31.4699	3	199
33.9815	3	200
33.1083	3	201
29.7496	3	202
32.8099	3	203
32.1864	3	204
33.0827	3	205
31.7788	3	206
33.0541	3	207
32.8423	3	208
31.2627	3	209
33.7072	3	210
31.3614	3	211
34.3562	3	212
33.0827	3	213
34.727	3	214
36.8138	3	215
33.2159	3	216
31.5208	3	217
29.9155	3	218
32.046	3	219
29.3255	3	220
34.0639	3	221
31.1756	3	222
31.1544	3	223
33.5759	3	224
31.6311	3	225
28.8303	3	226
33.7513	3	227
33.7036	3	228
33.1324	3	229
35.0954	3	230
33.7513	3	231
32.0695	3	232
31.4386	3	233
33.6601	3	234
30.9956	3	235
31.9196	3	236
33.1917	3	237
33.2089	3	238
32.8639	3	239
33.7909	3	240
33.383	3	241
33.3415	3	242
32.4458	3	243
32.0313	3	244
31.5994	3	245
31.4367	3	246
30.1035	3	247
30.2643	3	248
32.3792	3	249
31.9547	3	250
35.0502	3	251
32.1015	3	252
30.3384	3	253
29.8859	3	254
30.6996	3	255
32.2679	3	256
33.4575	3	257
29.0523	3	258
32.5301	3	259
28.9459	3	260
31.813	3	261
31.7512	3	262
30.7858	3	263
33.1222	3	264
30.1929	3	265
33.3426	3	266
29.4604	3	267
28.9816	3	268
29.8439	3	269
33.2726	3	270
33.433	3	271
31.302	3	272
30.0427	3	273
34.2137	3	274
29.6871	3	275
34.5456	3	276
32.3894	3	277
28.3435	3	278
28.6157	3	279
30.2381	3	280
27.8587	3	281
35.2238	3	282
30.583	3	283
33.526	3	284
29.4684	3	285
31.6655	3	286
32.2289	3	287
32.9146	3	288
33.1201	3	289
31.0413	3	290
33.9043	3	291
33.7513	3	292
34.7266	3	293
26.4292	3	294
30.7825	3	295
31.5385	3	296
31.2801	3	297
34.9746	3	298
33.3425	3	299
36.9492	3	300
31.963	3	301
33.7036	3	302
33.8958	3	303
30.3739	3	304
34.1262	3	305
32.5382	3	306
33.711	3	307
32.6151	3	308
34.7454	3	309
34.9024	3	310
31.4771	3	311
33.0307	3	312
29.181	3	313
32.9389	3	314
33.2393	3	315
31.4346	3	316
33.0307	3	317
34.7266	3	318
31.9838	3	319
31.6899	3	320
32.6737	3	321
30.2586	3	322
28.8303	3	323
26.3584	3	324
33.3015	3	325
28.6202	3	326
34.3174	3	327
32.6662	3	328
32.9227	3	329
32.9162	3	330
28.5488	3	331
31.6335	3	332
31.0242	3	333
28.6976	3	334
33.106	3	335
32.9573	3	336
32.3414	3	337
29.9361	3	338
34.7081	3	339
32.697	3	340
29.2344	3	341
31.7216	3	342
32.8414	3	343
33.8499	3	344
32.4189	3	345
34.1581	3	346
29.893	3	347
33.6601	3	348
30.8233	3	349
32.7604	3	350
34.7559	3	351
29.8285	3	352
29.2476	3	353
33.1214	3	354
31.6628	3	355
27.6448	3	356
26.6753	3	357
31.7758	3	358
33.6564	3	359
30.8173	3	360
36.1149	3	361
35.9451	3	362
35.0373	3	363
32.4921	3	364
33.3272	3	365
32.6344	3	366
31.5404	3	367
26.3579	3	368
27.1564	3	369
30.6944	3	370
34.3339	3	371
34.0954	3	372
32.2412	3	373
30.8474	3	374
29.7589	3	375
30.7853	3	376
29.8036	3	377
29.6873	3	378
31.0413	3	379
32.3277	3	380
36.1503	3	381
33.0182	3	382
33.5377	3	383
28.6056	3	384
33.6501	3	385
34.5325	3	386
34.5325	3	387
33.2974	3	388
34.1747	3	389
34.3576	3	390
30.3666	3	391
31.4945	3	392
31.8804	3	393
30.7564	3	394
31.5265	3	395
32.464	3	396
30.4473	3	397
34.5445	3	398
32.4078	3	399
29.1873	3	400
31.3232	3	401
33.5774	3	402
30.3957	3	403
34.2783	3	404
32.1242	3	405
33.87	3	406
31.8161	3	407
34.1531	3	408
32.3869	3	409
28.275	3	410
35.8867	3	411
30.4188	3	412
35.3712	3	413
33.2495	3	414
32.1139	3	415
33.4916	3	416
31.4634	3	417
31.4469	3	418
30.3727	3	419
33.9269	3	420
33.8825	3	421
30.8843	3	422
33.114	3	423
33.8269	3	424
33.4754	3	425
27.1564	3	426
30.1866	3	427
28.2208	3	428
29.7589	3	429
30.31	3	430
28.0801	3	431
27.6173	3	432
31.8561	3	433
34.9354	3	434
26.6859	3	435
36.9492	3	436
28.7681	3	437
32.6596	3	438
33.7878	3	439
31.8113	3	440
32.9146	3	441
30.4473	3	442
32.1929	3	443
33.896	3	444
33.3415	3	445
30.0346	3	446
32.8841	3	447
33.1612	3	448
34.6021	3	449
30.4628	3	450
35.9067	3	451
31.2801	3	452
31.0273	3	453
31.8058	3	454
31.2006	3	455
32.3316	3	456
33.9867	3	457
29.8883	3	458
28.6778	3	459
30.9032	3	460
33.2433	3	461
33.7443	3	462
30.9224	3	463
33.5235	3	464
34.9658	3	465
32.1929	3	466
27.6608	3	467
29.1462	3	468
36.1156	3	469
33.1787	3	470
30.7512	3	471
30.8173	3	472
31.1769	3	473
34.2173	3	474
32.9405	3	475
34.3795	3	476
29.356	3	477
34.9151	3	478
34.0489	3	479
31.1544	3	480
30.117	3	481
26.6405	3	482
32.8483	3	483
32.2255	3	484
32.7731	3	485
30.989	3	486
32.7565	3	487
32.4716	3	488
33.1612	3	489
34.5049	3	490
31.2965	3	491
30.9908	3	492
33.3589	3	493
36.1149	3	494
34.1717	3	495
28.6065	3	496
32.7033	3	497
29.4554	3	498
33.376	3	499
30.0346	3	500
38.736	4	1
38.5592	4	2
37.8188	4	3
38.7528	4	4
37.4495	4	5
35.8886	4	6
38.2619	4	7
36.4266	4	8
37.2186	4	9
38.3819	4	10
39.4686	4	11
36.4255	4	12
38.8255	4	13
38.4691	4	14
36.326	4	15
37.5435	4	16
36.2527	4	17
34.3991	4	18
37.1381	4	19
30.6973	4	20
37.4734	4	21
38.2426	4	22
36.3988	4	23
36.0616	4	24
37.5699	4	25
36.9471	4	26
35.8799	4	27
37.9865	4	28
36.3919	4	29
37.605	4	30
34.9618	4	31
35.7139	4	32
37.5579	4	33
37.8963	4	34
37.4741	4	35
38.5692	4	36
38.445	4	37
39.5724	4	38
38.7474	4	39
35.6271	4	40
34.6093	4	41
33.3575	4	42
37.9241	4	43
35.5468	4	44
36.9938	4	45
38.0516	4	46
37.5719	4	47
39.6029	4	48
38.7461	4	49
35.6509	4	50
33.7718	4	51
36.9883	4	52
39.1769	4	53
36.6377	4	54
34.7731	4	55
36.0491	4	56
36.1167	4	57
38.3455	4	58
35.922	4	59
36.1009	4	60
35.7021	4	61
35.9124	4	62
39.805	4	63
35.2945	4	64
34.2526	4	65
35.7231	4	66
36.275	4	67
37.1864	4	68
34.629	4	69
34.9131	4	70
36.5674	4	71
35.3371	4	72
38.4145	4	73
38.265	4	74
36.6438	4	75
35.635	4	76
38.0512	4	77
39.5216	4	78
37.294	4	79
38.069	4	80
34.5362	4	81
37.4858	4	82
37.3401	4	83
37.1515	4	84
36.2755	4	85
36.1852	4	86
35.821	4	87
34.2838	4	88
36.9539	4	89
37.6925	4	90
37.3926	4	91
34.6733	4	92
38.756	4	93
38.7627	4	94
36.1191	4	95
35.7045	4	96
34.5287	4	97
37.9851	4	98
36.7086	4	99
36.9946	4	100
36.8582	4	101
35.0503	4	102
36.0366	4	103
36.9617	4	104
32.5857	4	105
34.0131	4	106
39.6813	4	107
36.4552	4	108
37.9939	4	109
38.9393	4	110
34.9707	4	111
33.2789	4	112
34.4225	4	113
36.7428	4	114
37.8899	4	115
33.0265	4	116
33.7107	4	117
38.0431	4	118
38.8681	4	119
37.5971	4	120
37.8475	4	121
32.9791	4	122
35.832	4	123
35.8262	4	124
36.3773	4	125
39.5076	4	126
35.8386	4	127
34.5014	4	128
37.888	4	129
36.5746	4	130
39.193	4	131
36.0507	4	132
32.6728	4	133
36.436	4	134
36.7176	4	135
37.6015	4	136
40.2599	4	137
35.3932	4	138
35.3418	4	139
37.5406	4	140
36.2438	4	141
37.4033	4	142
37.2912	4	143
32.8906	4	144
34.4387	4	145
37.3531	4	146
35.1756	4	147
35.3648	4	148
35.8928	4	149
38.2288	4	150
37.6097	4	151
37.3194	4	152
37.2395	4	153
35.1099	4	154
37.3718	4	155
37.5522	4	156
36.8223	4	157
34.9796	4	158
36.7694	4	159
36.5833	4	160
36.6162	4	161
35.8176	4	162
36.5582	4	163
34.4894	4	164
38.7348	4	165
34.86	4	166
36.8511	4	167
34.4879	4	168
37.4002	4	169
39.6292	4	170
35.6427	4	171
38.5383	4	172
36.6824	4	173
35.9948	4	174
33.9513	4	175
38.207	4	176
38.3843	4	177
38.3669	4	178
39.9534	4	179
39.172	4	180
37.5307	4	181
37.195	4	182
35.9168	4	183
33.757	4	184
35.1596	4	185
39.6072	4	186
36.2151	4	187
36.8873	4	188
41.1186	4	189
31.199	4	190
39.0854	4	191
35.3124	4	192
37.343	4	193
38.7506	4	194
37.4428	4	195
35.8262	4	196
37.7911	4	197
36.2077	4	198
35.1383	4	199
39.404	4	200
40.8411	4	201
38.1452	4	202
38.4432	4	203
38.1663	4	204
35.6182	4	205
36.8641	4	206
35.8642	4	207
33.1484	4	208
36.2274	4	209
38.207	4	210
36.6791	4	211
35.1535	4	212
32.6728	4	213
36.2827	4	214
38.2787	4	215
37.6353	4	216
38.3425	4	217
37.4144	4	218
36.1342	4	219
33.9903	4	220
36.8011	4	221
38.9617	4	222
35.7424	4	223
36.0585	4	224
39.6908	4	225
38.7925	4	226
38.0741	4	227
34.2803	4	228
36.7611	4	229
39.9757	4	230
38.2724	4	231
35.7093	4	232
36.7311	4	233
34.0858	4	234
38.4628	4	235
36.2723	4	236
38.8651	4	237
37.1705	4	238
38.7866	4	239
37.2787	4	240
37.3876	4	241
37.9285	4	242
39.2047	4	243
37.2853	4	244
37.5608	4	245
39.2342	4	246
35.079	4	247
37.86	4	248
35.9945	4	249
35.6543	4	250
34.3924	4	251
35.8647	4	252
40.6219	4	253
36.8036	4	254
34.6688	4	255
33.264	4	256
38.4218	4	257
36.463	4	258
35.665	4	259
34.229	4	260
36.7424	4	261
37.9918	4	262
38.299	4	263
33.9728	4	264
36.9271	4	265
35.3882	4	266
38.3294	4	267
35.7028	4	268
38.2019	4	269
36.4305	4	270
34.6268	4	271
34.5616	4	272
36.1654	4	273
34.4855	4	274
38.466	4	275
37.0552	4	276
35.8352	4	277
37.5072	4	278
35.5259	4	279
38.3849	4	280
34.9273	4	281
38.69	4	282
36.8801	4	283
37.1151	4	284
34.4775	4	285
38.6185	4	286
39.5082	4	287
38.9829	4	288
35.8166	4	289
37.0209	4	290
37.8794	4	291
40.5276	4	292
35.6536	4	293
38.5551	4	294
37.1743	4	295
36.003	4	296
37.1409	4	297
38.2787	4	298
37.1993	4	299
37.5272	4	300
39.324	4	301
37.3876	4	302
35.4028	4	303
38.9991	4	304
38.3245	4	305
39.3616	4	306
34.5486	4	307
39.4744	4	308
36.2104	4	309
34.431	4	310
37.1882	4	311
37.0128	4	312
37.5931	4	313
35.2867	4	314
39.1836	4	315
34.3707	4	316
38.6185	4	317
35.5984	4	318
37.74	4	319
41.2646	4	320
35.3735	4	321
37.6008	4	322
35.345	4	323
39.0326	4	324
36.872	4	325
34.4616	4	326
36.4796	4	327
37.0011	4	328
38.4567	4	329
33.3384	4	330
39.0437	4	331
35.7979	4	332
34.0373	4	333
32.0276	4	334
37.6358	4	335
38.5592	4	336
36.1398	4	337
36.0774	4	338
38.4345	4	339
38.9115	4	340
36.4773	4	341
34.4405	4	342
36.1623	4	343
36.6768	4	344
36.677	4	345
38.9424	4	346
35.3443	4	347
34.8388	4	348
36.295	4	349
36.7543	4	350
39.4227	4	351
38.0512	4	352
36.8433	4	353
35.5855	4	354
40.4076	4	355
38.4288	4	356
36.698	4	357
38.0507	4	358
33.986	4	359
34.8596	4	360
33.916	4	361
35.5229	4	362
37.4924	4	363
36.9737	4	364
37.0728	4	365
37.3339	4	366
38.538	4	367
33.8279	4	368
33.9241	4	369
38.5486	4	370
37.5794	4	371
36.7538	4	372
36.7885	4	373
35.33	4	374
38.4787	4	375
38.3083	4	376
38.8856	4	377
36.3958	4	378
37.9932	4	379
33.0379	4	380
33.898	4	381
35.9169	4	382
36.6898	4	383
39.8237	4	384
35.5135	4	385
38.6415	4	386
35.5599	4	387
38.2604	4	388
41.0209	4	389
34.1758	4	390
33.658	4	391
35.9884	4	392
35.3099	4	393
36.2443	4	394
34.8446	4	395
35.0855	4	396
37.8621	4	397
36.5337	4	398
38.5367	4	399
37.6697	4	400
35.9434	4	401
36.6254	4	402
36.1563	4	403
39.0479	4	404
38.3087	4	405
34.9706	4	406
37.8586	4	407
37.0848	4	408
35.3387	4	409
35.6213	4	410
35.7161	4	411
40.5453	4	412
38.2706	4	413
33.9781	4	414
37.3263	4	415
36.6991	4	416
38.2987	4	417
40.691	4	418
35.9042	4	419
33.9385	4	420
39.0845	4	421
36.3293	4	422
32.5992	4	423
33.4571	4	424
35.6025	4	425
35.8279	4	426
38.4138	4	427
35.6809	4	428
37.1295	4	429
37.7847	4	430
38.6359	4	431
40.1476	4	432
35.7403	4	433
38.7488	4	434
33.7071	4	435
36.7937	4	436
39.2037	4	437
38.1516	4	438
38.7528	4	439
35.4543	4	440
37.3723	4	441
40.0138	4	442
36.1929	4	443
38.0142	4	444
37.3594	4	445
38.1651	4	446
31.6971	4	447
36.3175	4	448
32.0395	4	449
34.9118	4	450
34.0528	4	451
35.622	4	452
33.8912	4	453
37.0576	4	454
34.925	4	455
37.553	4	456
33.5459	4	457
33.9903	4	458
32.0193	4	459
35.9924	4	460
32.4588	4	461
38.7029	4	462
38.2002	4	463
36.4409	4	464
37.7464	4	465
37.7274	4	466
33.188	4	467
34.2383	4	468
38.1413	4	469
36.9272	4	470
36.8018	4	471
37.2816	4	472
37.4605	4	473
36.4407	4	474
37.3041	4	475
39.0454	4	476
35.9016	4	477
40.9371	4	478
37.3153	4	479
35.7429	4	480
37.7061	4	481
36.8354	4	482
40.2998	4	483
35.8334	4	484
37.3386	4	485
35.6497	4	486
34.6432	4	487
37.8782	4	488
34.5706	4	489
37.0841	4	490
37.5929	4	491
39.272	4	492
35.7114	4	493
39.0878	4	494
33.4967	4	495
38.4559	4	496
35.9413	4	497
37.4331	4	498
37.5157	4	499
38.1006	4	500
40.8725	5	1
36.506	5	2
41.492	5	3
38.6051	5	4
39.7967	5	5
40.1759	5	6
41.3131	5	7
36.2272	5	8
40.2082	5	9
38.1667	5	10
39.2884	5	11
41.5968	5	12
40.6107	5	13
36.4347	5	14
39.8873	5	15
39.23	5	16
37.3449	5	17
36.9844	5	18
39.2528	5	19
41.1535	5	20
39.2703	5	21
41.4935	5	22
39.3236	5	23
40.4306	5	24
39.4676	5	25
37.5668	5	26
40.0201	5	27
42.6433	5	28
41.0968	5	29
40.0845	5	30
38.3881	5	31
40.8305	5	32
42.7405	5	33
41.6142	5	34
39.0292	5	35
38.4953	5	36
39.3915	5	37
41.967	5	38
37.9642	5	39
42.0368	5	40
38.9836	5	41
41.9526	5	42
41.9019	5	43
39.5359	5	44
41.9027	5	45
39.6424	5	46
37.4233	5	47
40.3918	5	48
39.8559	5	49
38.1806	5	50
39.0292	5	51
39.2252	5	52
38.5804	5	53
40.5144	5	54
37.2076	5	55
42.5463	5	56
40.4664	5	57
40.6005	5	58
41.0289	5	59
39.1836	5	60
40.5178	5	61
38.905	5	62
41.7592	5	63
39.0143	5	64
38.6358	5	65
38.5417	5	66
38.8274	5	67
41.3194	5	68
40.3196	5	69
39.8154	5	70
40.43	5	71
38.3943	5	72
41.4546	5	73
41.3538	5	74
37.8528	5	75
38.6453	5	76
42.2532	5	77
41.3978	5	78
42.0151	5	79
38.8434	5	80
42.0122	5	81
38.4572	5	82
41.5553	5	83
37.3369	5	84
40.15	5	85
40.4688	5	86
42.2785	5	87
42.1344	5	88
39.3223	5	89
40.3613	5	90
39.0977	5	91
40.7438	5	92
41.8896	5	93
39.8584	5	94
38.9473	5	95
39.7016	5	96
40.9953	5	97
41.1571	5	98
40.4963	5	99
40.9452	5	100
38.4869	5	101
38.9773	5	102
41.0557	5	103
38.4722	5	104
40.5923	5	105
39.5231	5	106
36.1309	5	107
39.2107	5	108
39.6906	5	109
38.6945	5	110
41.7674	5	111
36.5199	5	112
38.4205	5	113
40.1368	5	114
38.7394	5	115
35.3941	5	116
40.3552	5	117
38.2346	5	118
42.0654	5	119
40.243	5	120
42.0131	5	121
40.574	5	122
39.2657	5	123
38.8268	5	124
39.2116	5	125
38.2382	5	126
37.7634	5	127
40.9579	5	128
41.0795	5	129
37.6818	5	130
39.6995	5	131
43.021	5	132
39.8877	5	133
38.3397	5	134
37.0684	5	135
39.9588	5	136
38.9233	5	137
40.4459	5	138
40.8777	5	139
39.4743	5	140
42.3838	5	141
40.6712	5	142
40.1436	5	143
37.7839	5	144
42.4271	5	145
40.5152	5	146
37.4497	5	147
38.0738	5	148
40.722	5	149
39.6805	5	150
38.9418	5	151
37.8867	5	152
39.6781	5	153
41.4113	5	154
37.6282	5	155
39.2736	5	156
38.5089	5	157
39.2965	5	158
38.432	5	159
40.0736	5	160
41.613	5	161
38.4014	5	162
39.4811	5	163
38.7116	5	164
40.6286	5	165
41.5534	5	166
39.4734	5	167
40.0809	5	168
41.0502	5	169
37.3019	5	170
38.8274	5	171
39.6638	5	172
37.688	5	173
41.2026	5	174
37.7999	5	175
41.5473	5	176
40.5595	5	177
41.1311	5	178
42.1432	5	179
39.5508	5	180
39.0039	5	181
38.0479	5	182
40.6327	5	183
40.887	5	184
37.342	5	185
38.2356	5	186
38.8763	5	187
38.5123	5	188
41.1787	5	189
40.54	5	190
38.0909	5	191
40.0429	5	192
41.4259	5	193
41.716	5	194
37.4114	5	195
38.6634	5	196
41.6081	5	197
41.2836	5	198
39.594	5	199
38.1054	5	200
38.2276	5	201
35.7372	5	202
39.1162	5	203
40.6874	5	204
39.033	5	205
38.4798	5	206
39.5679	5	207
42.6527	5	208
43.1694	5	209
42.8275	5	210
39.2516	5	211
41.1159	5	212
41.6249	5	213
39.2114	5	214
40.3516	5	215
38.6863	5	216
41.9265	5	217
41.6124	5	218
39.8415	5	219
37.4531	5	220
41.1362	5	221
41.4584	5	222
41.0838	5	223
41.1965	5	224
40.821	5	225
38.8402	5	226
40.5239	5	227
38.0334	5	228
40.8429	5	229
37.7965	5	230
36.4914	5	231
35.2831	5	232
39.0934	5	233
39.2869	5	234
41.4862	5	235
40.7099	5	236
39.8117	5	237
40.589	5	238
37.7827	5	239
41.9771	5	240
41.8522	5	241
37.365	5	242
40.7147	5	243
41.6705	5	244
38.5611	5	245
39.289	5	246
38.1985	5	247
38.1671	5	248
37.8705	5	249
35.855	5	250
43.1646	5	251
40.2163	5	252
39.5149	5	253
39.2949	5	254
41.7133	5	255
39.3372	5	256
40.8601	5	257
38.5068	5	258
37.831	5	259
41.2415	5	260
39.1037	5	261
42.7124	5	262
39.3166	5	263
39.7733	5	264
39.699	5	265
39.2663	5	266
39.9517	5	267
37.6038	5	268
38.3765	5	269
40.1063	5	270
39.4657	5	271
37.4925	5	272
41.5738	5	273
43.2125	5	274
37.6218	5	275
40.8105	5	276
42.4352	5	277
40.6069	5	278
38.6002	5	279
39.9204	5	280
39.6678	5	281
39.5778	5	282
36.5923	5	283
41.1983	5	284
42.1858	5	285
40.1806	5	286
39.0781	5	287
42.8252	5	288
37.4946	5	289
39.943	5	290
42.4419	5	291
40.066	5	292
39.2018	5	293
41.0871	5	294
40.0196	5	295
40.596	5	296
42.9347	5	297
39.8647	5	298
39.0975	5	299
36.793	5	300
40.4412	5	301
38.9344	5	302
37.8607	5	303
40.8549	5	304
39.9621	5	305
39.7104	5	306
39.262	5	307
41.3568	5	308
38.6762	5	309
42.9694	5	310
39.3891	5	311
38.4835	5	312
40.7812	5	313
40.7541	5	314
39.9742	5	315
40.0461	5	316
40.8202	5	317
39.9737	5	318
38.6576	5	319
38.8176	5	320
40.505	5	321
41.371	5	322
37.3374	5	323
38.3762	5	324
39.1908	5	325
42.1169	5	326
40.2854	5	327
36.6965	5	328
38.4312	5	329
39.1784	5	330
40.016	5	331
39.9141	5	332
40.6617	5	333
39.9585	5	334
39.5788	5	335
39.2307	5	336
38.8481	5	337
38.0604	5	338
41.6211	5	339
41.2971	5	340
37.8176	5	341
40.4265	5	342
39.4096	5	343
40.7391	5	344
40.9352	5	345
38.308	5	346
41.3226	5	347
40.3494	5	348
38.6519	5	349
41.38	5	350
40.5912	5	351
39.0522	5	352
39.9217	5	353
39.6087	5	354
38.8166	5	355
38.1107	5	356
40.13	5	357
41.4017	5	358
39.1653	5	359
42.0934	5	360
42.1241	5	361
40.2914	5	362
42.3217	5	363
40.9394	5	364
39.8071	5	365
40.1121	5	366
38.0753	5	367
40.5545	5	368
38.7493	5	369
37.4433	5	370
40.356	5	371
38.0524	5	372
38.0643	5	373
40.7428	5	374
42.7767	5	375
43.2858	5	376
41.8067	5	377
40.1327	5	378
39.1771	5	379
39.695	5	380
38.226	5	381
38.431	5	382
39.3543	5	383
39.5433	5	384
38.6903	5	385
39.002	5	386
39.2063	5	387
39.1755	5	388
41.585	5	389
39.0977	5	390
40.7628	5	391
40.0672	5	392
38.6387	5	393
39.1777	5	394
40.2981	5	395
41.2434	5	396
40.7558	5	397
37.5142	5	398
42.8867	5	399
38.6693	5	400
40.8431	5	401
39.2556	5	402
40.3186	5	403
40.2952	5	404
38.2997	5	405
40.2082	5	406
40.8372	5	407
42.8549	5	408
41.6941	5	409
39.7004	5	410
40.7157	5	411
39.4044	5	412
41.2401	5	413
41.6147	5	414
38.5804	5	415
41.2121	5	416
39.702	5	417
41.0653	5	418
39.5616	5	419
42.0424	5	420
41.1324	5	421
38.2659	5	422
37.6395	5	423
40.2355	5	424
39.8585	5	425
39.7964	5	426
40.6325	5	427
38.6019	5	428
40.0083	5	429
40.5093	5	430
40.5379	5	431
41.3715	5	432
36.3121	5	433
41.269	5	434
41.2226	5	435
41.6908	5	436
36.8008	5	437
38.2762	5	438
41.1014	5	439
38.3773	5	440
39.7297	5	441
38.5791	5	442
40.2414	5	443
38.8289	5	444
39.7008	5	445
42.1103	5	446
37.7852	5	447
40.6207	5	448
38.6758	5	449
41.0466	5	450
39.5803	5	451
38.9866	5	452
39.5965	5	453
37.9144	5	454
41.5765	5	455
41.8888	5	456
39.2809	5	457
40.2681	5	458
40.9303	5	459
43.8039	5	460
41.4959	5	461
41.5087	5	462
37.2603	5	463
41.3813	5	464
41.5166	5	465
39.3095	5	466
39.6603	5	467
41.3715	5	468
39.1035	5	469
42.2489	5	470
39.3301	5	471
38.4857	5	472
38.3578	5	473
39.5464	5	474
40.7048	5	475
37.4148	5	476
39.5094	5	477
40.4208	5	478
40.9322	5	479
40.557	5	480
38.3436	5	481
39.9756	5	482
39.7052	5	483
42.1824	5	484
39.2124	5	485
38.688	5	486
40.9561	5	487
38.6884	5	488
40.5558	5	489
42.2727	5	490
35.5789	5	491
40.0001	5	492
35.2741	5	493
41.8622	5	494
40.5264	5	495
40.2732	5	496
39.2386	5	497
38.8905	5	498
37.6506	5	499
[truncated: 8,501 more rows]
