# Supplementary material for: Multibatch TMT Reveals False Positives, Batch Effects and Missing Values
Source: Mol Cell Proteomics. 2019 Jul 22;18(10):1967–80. doi: 10.1074/mcp.RA119.001472 (PMC6773557; doi:10.1074/mcp.RA119.001472)
Supplement: Protein copy numbers [file 144550_2_supp_346181_psxjwq.xls]

## Sheet: copy_numbers
Reporter.intensity.1.pt6374	Reporter.intensity.2.pt6374	Reporter.intensity.3.pt6374	Reporter.intensity.4.pt6374	Reporter.intensity.5.pt6374	Reporter.intensity.6.pt6374	Reporter.intensity.7.pt6374	Reporter.intensity.8.pt6374	Reporter.intensity.9.pt6374	Reporter.intensity.10.pt6374	Reporter.intensity.1.pt6375	Reporter.intensity.2.pt6375	Reporter.intensity.3.pt6375	Reporter.intensity.4.pt6375	Reporter.intensity.5.pt6375	Reporter.intensity.6.pt6375	Reporter.intensity.7.pt6375	Reporter.intensity.8.pt6375	Reporter.intensity.9.pt6375	Reporter.intensity.10.pt6375	Reporter.intensity.1.pt6376	Reporter.intensity.2.pt6376	Reporter.intensity.3.pt6376	Reporter.intensity.4.pt6376	Reporter.intensity.5.pt6376	Reporter.intensity.6.pt6376	Reporter.intensity.7.pt6376	Reporter.intensity.8.pt6376	Reporter.intensity.9.pt6376	Reporter.intensity.10.pt6376	Reporter.intensity.1.pt6377	Reporter.intensity.2.pt6377	Reporter.intensity.3.pt6377	Reporter.intensity.4.pt6377	Reporter.intensity.5.pt6377	Reporter.intensity.6.pt6377	Reporter.intensity.7.pt6377	Reporter.intensity.8.pt6377	Reporter.intensity.9.pt6377	Reporter.intensity.10.pt6377	Reporter.intensity.1.pt6379	Reporter.intensity.2.pt6379	Reporter.intensity.3.pt6379	Reporter.intensity.4.pt6379	Reporter.intensity.5.pt6379	Reporter.intensity.6.pt6379	Reporter.intensity.7.pt6379	Reporter.intensity.8.pt6379	Reporter.intensity.9.pt6379	Reporter.intensity.10.pt6379
95882	602145	639763	713837	508982	372760	575240	390885	560299	543008	43270	71354	71767	44646	30330	46315	58729	58162	35516	35593	13096	64129	49030	28046	43495	40583	46054	58364	30444	51917	17015	86477	25081	48046	42026	68455	37809	45553	46776	78607	2937	3997	3087	6918	6356	6284	5240	2354	4426	7790
0	0	0	0	0	0	0	0	0	0	0	0	0	0	0	0	0	0	0	0	0	0	0	0	0	0	0	0	0	0	0	0	0	0	0	0	0	0	0	0	0	0	0	0	0	0	0	0	0	0
0	0	0	0	0	0	0	0	0	0	83346	84310	93117	68208	76428	61215	90865	67923	66525	76332	0	0	0	0	0	0	0	0	0	0	0	0	0	0	0	0	0	0	0	0	0	0	0	0	0	0	0	0	0	0
65955	98524	85226	75021	79115	59339	89039	82897	76179	97181	137370	167642	165362	107983	100007	121525	126158	140328	69412	116533	246846	219580	329738	225387	306055	258665	276280	301052	213543	261445	78497	94366	114390	93868	55479	107947	46696	78068	73382	111919	12814	14805	15259	25225	28890	20950	17889	14305	18957	15214
2809294	3270141	3398605	3271465	3010743	2760550	2459833	2090283	3377758	2884212	3179914	3190249	3308451	2417398	2697410	2903485	3005573	3550721	2582098	3443663	3661437	3383764	3271070	3453386	3715223	4533011	4852453	4830680	3930356	6733758	3170770	3297703	3383926	2999165	2470874	3361673	2819629	2653740	3015285	3219352	1327540	1119758	1073331	1245081	1259907	1554902	1341858	1049736	1270086	1469841
1342889	577716	1109095	596864	652788	583288	870694	702127	871603	770038	405677	270374	271497	208782	205842	209603	168933	192178	172701	235600	1559752	960414	805142	652452	747753	936113	900482	923296	740654	460349	296567	223742	245993	181085	183903	276353	161372	189711	224440	200411	53741	37081	39997	50719	44335	61230	49625	34700	40553	44559
883499	881740	1097172	905212	799331	669912	946741	666141	958831	876196	0	0	0	0	0	0	0	0	0	0	302661	198642	290676	198511	157492	238185	244513	241429	255679	34906	0	0	0	0	0	0	0	0	0	0	110233	120466	103674	138320	144794	148994	142689	96563	128842	184147
0	0	0	0	0	0	0	0	0	0	66489	69364	85885	71940	69108	74994	87439	74031	71446	72311	164166	139587	284330	169694	187455	206774	181013	223114	193328	181943	43434	48469	58973	49359	35192	52095	39692	45681	47815	53994	8882	19290	22933	26137	31357	32083	29603	17834	31225	28333
777935	580649	486353	475915	401802	314641	425136	450641	500971	333489	241703	242263	298801	113871	154931	144335	170909	147366	233881	94552	561316	336489	358478	221736	151437	234274	316768	293283	354087	357032	613931	433999	288958	343685	305605	295724	156791	297081	247273	304885	4164	1389	1576	1750	1298	507	484	1205	1240	307
160683	112270	143240	110089	115777	117515	122032	126364	129462	131522	124822	103768	123538	63099	45209	88391	66427	91443	17522	33647	108497	79064	111757	68182	69276	66532	69336	60433	89798	43213	0	0	0	0	0	0	0	0	0	0	0	0	0	0	0	0	0	0	0	0
1522822	1097318	1274301	995022	803729	717796	1067003	1280897	938167	917778	1618698	723460	941014	738589	663399	710325	734133	923714	450379	664098	1609140	998897	1060466	643648	810677	696706	766877	748065	748949	832416	1762513	406576	799258	522575	577915	853736	492959	585744	587834	692328	257680	124561	115405	146048	168940	143636	174403	99778	180391	142789
225084	411905	386583	502255	497299	368768	438966	391961	378175	445970	213357	196128	292109	233800	238862	231647	268326	257496	211179	193397	342821	293098	416101	367197	441515	395448	436549	391638	398719	291213	324815	222323	313877	317204	212294	326148	162925	258701	301771	289592	24149	23648	18740	22916	21776	21118	23143	18335	21059	32358
75440	103665	112492	108554	93758	63892	88149	78601	80511	84674	18960	13448	12097	6266	7903	9377	7932	8153	7635	5483	84118	76250	96556	67630	99216	74364	82868	84626	131288	61169	18737	27465	33705	27600	31084	36068	32228	31038	25873	31152	4502	3581	2180	3326	3771	3804	2778	3098	4552	3468
2720713	1931522	2147135	2041794	1796117	1420835	1821735	1709089	1714414	1991319	3649765	2119761	2689323	1734499	1052239	1742223	2000947	2200948	741634	1379735	3324802	1992992	2514626	2000214	2162888	1703585	2016551	2014651	2188873	1437127	2812217	1518894	2240022	1625526	1116229	1937108	1084747	1748686	1876097	1762878	569982	317415	270112	400514	363221	421042	305213	269790	319251	462462
0	0	0	0	0	0	0	0	0	0	0	0	0	0	0	0	0	0	0	0	16051	6800	12859	11811	8077	5887	8062	6676	16611	4410	0	0	0	0	0	0	0	0	0	0	0	0	0	0	0	0	0	0	0	0
524447	890067	631176	752352	559341	428532	411582	352221	423479	515769	511577	500308	576955	373513	565986	418321	444692	412439	435842	531393	573402	483240	498419	467242	437591	446604	520413	546658	725450	426368	426089	436749	465414	470534	430358	441915	310303	586987	401426	487998	127874	82572	92333	143479	155096	161806	87458	99246	87148	99142
322540	438603	359871	397243	334096	244384	310251	299470	311896	292852	248831	258120	242574	230144	211677	219805	249688	228860	200151	229798	455180	445058	561495	358829	479976	372371	415915	432678	375299	355630	188753	170344	177256	149374	154191	194686	181970	161898	182499	214623	33753	31903	24289	38491	39766	39011	29452	29952	36218	35924
197777	226126	245354	243456	223927	172077	206069	172378	206995	202980	153911	156051	182847	140516	103204	130030	151885	147126	118748	119028	170028	146299	160662	129576	120251	120858	137669	126489	138742	113891	181960	169892	253082	160858	127528	192089	133534	188817	199862	175529	14800	14707	12314	15314	15628	15540	11722	13185	15261	17437
1147206	882189	957063	1014890	705854	555645	1072644	613680	711783	770438	1089924	757073	858338	803488	426466	636572	689756	957860	401678	600590	1365547	816194	867334	869358	1114338	730263	998341	814828	889992	651029	1068419	844816	1148114	935896	483035	898887	539808	816378	734043	890043	225410	201604	142185	190476	180642	185033	136882	149711	120219	230056
929075	713609	769549	634596	456497	442059	587520	527252	674206	528525	1052159	634287	557037	721328	693941	477901	527811	654288	481212	655189	966437	600891	727926	568332	737931	626359	759313	728832	721940	688064	862714	612352	879200	563428	577345	780102	521489	588673	636680	478373	162718	105582	108479	92203	100918	121116	86367	74796	102269	75060
95158	71731	124843	112517	84825	70694	80450	77747	85156	88348	76042	63229	69852	46945	58129	44853	59386	58625	56130	58600	0	0	0	0	0	0	0	0	0	0	68486	70025	87658	64728	64286	89135	43269	72636	84159	74249	11124	9526	5000	6171	6257	4183	6011	8331	8017	1432
190957	104597	127718	116407	83007	64556	116262	95513	87953	79704	49263	17030	21418	16528	13262	12115	25441	15978	16536	16821	168814	75970	79392	62411	79482	58595	67679	72710	93284	61766	146132	58046	82635	56307	30183	47906	56553	41838	46704	43573	0	0	0	0	0	0	0	0	0	0
0	0	0	0	0	0	0	0	0	0	0	0	0	0	0	0	0	0	0	0	0	0	0	0	0	0	0	0	0	0	0	0	0	0	0	0	0	0	0	0	11383	12073	12054	15907	14900	14715	11501	8125	11303	16676
825402	701678	829726	728801	787520	692190	777188	758764	658497	701819	720440	683058	906342	711928	676731	759373	790535	805659	672081	689176	979806	702829	1037065	746982	958398	939671	845161	931691	809487	894412	960562	928873	1323619	981513	896337	1130864	770836	860170	929014	1119936	108673	108758	119447	130355	132236	157801	129136	97098	128029	127277
1102265	1439740	1370154	1575278	1247646	973797	1202249	1000761	1218320	1025656	1121600	1083423	1023706	907789	925180	888090	943029	1031665	946009	882746	1345976	1038309	1572878	1212244	1262692	1296917	1355443	1367307	1420329	1130774	826120	1242214	1204819	1219615	1161145	1441459	1030412	1168844	1085388	1462726	177722	180979	150493	213470	208655	219228	168431	162978	194363	204521
531734	340080	457830	441427	319474	268942	312826	335758	347964	349301	412800	272724	455797	319393	303995	357433	454680	435189	302455	310951	374789	186108	375470	237418	341055	323881	266657	348574	282072	328961	417191	222702	516795	268230	289556	343907	216877	276702	261996	327996	109511	76186	92528	104434	114496	123546	102123	85629	113198	128903
0	0	0	0	0	0	0	0	0	0	0	0	0	0	0	0	0	0	0	0	0	0	0	0	0	0	0	0	0	0	169325	283151	369700	253294	216704	357113	290910	354269	215934	353113	2764	34013	30946	29564	27701	23547	6061	17842	26424	10466
226698	260157	292367	229793	193536	144696	195247	150199	242879	197709	243857	202783	231568	230124	188198	186201	224268	205021	199417	180927	183878	112156	205029	120193	171472	128125	129597	152079	143212	131439	197857	172547	214777	196090	190469	217578	176709	198603	213742	218337	24115	21407	21315	35431	32057	31487	25301	24001	42956	35418
1390747	1125571	1412013	1109465	1241970	1093974	1347447	1243294	1041091	1173178	1702852	1167444	1823348	1213893	1031477	1120764	1330637	1349540	796744	976601	1765499	1111077	1792013	1424409	1444901	1356263	1447232	1726416	1747256	1306146	1254091	1349170	1911495	1588859	1073686	1564345	867423	1455411	1289612	1747834	214769	264972	281873	364263	358397	418434	324031	282623	297064	418274
273945	267249	208300	223324	168621	151920	173682	176820	146607	159915	295552	146513	239824	175830	127582	126490	222694	176077	181247	141007	188917	123972	98330	80209	99868	84062	98734	105683	109203	96198	170138	122352	130837	103697	84310	124920	125751	129523	134297	120400	13405	6592	5056	8290	6033	7482	4394	5163	3850	6567
0	0	0	0	0	0	0	0	0	0	0	0	0	0	0	0	0	0	0	0	0	0	0	0	0	0	0	0	0	0	0	0	0	0	0	0	0	0	0	0	0	0	0	0	0	0	0	0	0	0
0	0	0	0	0	0	0	0	0	0	0	0	0	0	0	0	0	0	0	0	0	0	0	0	0	0	0	0	0	0	0	0	0	0	0	0	0	0	0	0	0	0	0	0	0	0	0	0	0	0
0	0	0	0	0	0	0	0	0	0	15873	12575	13523	12803	10141	13009	12482	9864	10936	9514	0	0	0	0	0	0	0	0	0	0	0	0	0	0	0	0	0	0	0	0	761	270	1187	609	699	674	526	511	469	667
29958	47796	45400	56571	46213	34450	41423	27555	39739	40284	0	0	0	0	0	0	0	0	0	0	0	0	0	0	0	0	0	0	0	0	47454	43284	61392	52780	53910	62658	39590	48430	64872	59305	1018	378	399	402	493	499	230	200	381	376
418380	411029	441065	401296	370294	306898	339592	342297	342063	348285	358756	299981	391305	268359	304095	287758	301922	321896	281801	281459	471827	356782	447952	414909	373811	393119	401553	505278	456910	406969	360053	299443	458851	335599	323291	398916	276841	321646	370659	317176	50887	37441	42607	45923	47423	53496	40364	38287	43240	51172
121055	131218	197768	167878	172869	139676	132656	82737	151108	172715	179525	148011	177681	130284	83565	117096	99294	149245	75922	100753	224749	115010	223637	204487	190885	148549	187765	128122	268072	98430	279701	225816	329339	277294	146754	288807	128174	242675	229548	255008	27137	24689	20671	27527	25239	34310	26219	20975	22699	28361
27772	20937	34746	16040	22048	21485	28041	29071	29176	21719	80782	99458	97950	90854	98575	66852	72581	83834	70808	86212	89959	95102	110595	91457	81218	66023	80747	88369	106588	76475	76517	63396	134007	101401	105805	145101	73125	99228	122750	105094	3925	4278	5017	3925	4668	5541	3447	2958	3829	2649
0	0	0	0	0	0	0	0	0	0	0	0	0	0	0	0	0	0	0	0	0	0	0	0	0	0	0	0	0	0	5082	6500	27000	6735	10201	8980	40936	8304	10245	8052	1923	1880	3851	2764	3771	3723	3327	3883	4222	2974
33262	51868	41632	42587	44651	31572	41391	30484	33442	35771	44951	54467	59428	39961	35450	48164	48984	54452	28020	39114	60978	20534	58982	34775	51558	31139	28442	39462	37680	30090	58556	49372	77193	51783	35286	45508	55601	44355	47659	47908	4008	4186	4080	4358	4558	5583	4077	3658	4268	5788
241912	389778	285081	359414	311393	239418	314270	202480	253121	307498	409397	518644	518730	465653	287024	436426	486701	510843	238303	368734	222766	136305	214445	150976	147130	123672	145476	135389	151467	107250	161928	202656	208914	140514	98106	201981	113171	188633	158698	169891	46258	20249	27179	36877	38718	34548	29043	26851	29091	38511
461558	779905	818066	721925	642140	509530	675540	565447	559433	724070	360990	518978	718933	474042	288578	497191	466958	597745	323500	417350	76637	90240	81780	71295	55972	57563	71796	56863	53494	47366	138428	266620	126375	155767	86015	156781	99683	177029	160208	180647	5423	6366	4597	7479	6948	7080	8084	6669	4321	7432
38379	45882	47741	48041	40104	30405	36682	33845	40598	38605	65029	56266	64032	47521	50038	55192	56490	53101	46102	53681	16242	12136	15612	9975	13375	12553	13424	12428	14066	13400	48752	59472	72397	57558	64145	81050	60216	55903	61973	72837	893	606	605	876	646	990	627	561	723	799
799691	726898	976571	682091	484347	479903	624766	580871	909082	626226	770173	771117	651082	576042	611372	527913	540533	690609	355964	584071	720765	648746	625836	470026	615066	367120	421624	683028	460261	620742	655644	609916	784042	501325	435295	621930	536450	446350	605529	503827	76636	66810	51675	58560	62631	63818	55014	44962	42997	45708
0	0	0	0	0	0	0	0	0	0	0	0	0	0	0	0	0	0	0	0	0	0	0	0	0	0	0	0	0	0	0	0	0	0	0	0	0	0	0	0	0	0	0	0	0	0	0	0	0	0
769698	459430	518075	454661	395256	340493	413897	437367	488544	436065	819348	442973	496515	376560	271575	405091	378174	431729	232932	308211	1231505	507920	605512	433929	431368	425454	537480	440644	564511	384753	744979	399127	604434	407503	273403	468009	269249	408496	428799	395432	93952	54242	48249	71193	70430	73021	64376	49701	59654	74077
282663	239541	285987	234193	155233	134865	210498	184903	172716	182389	451881	211252	482279	398075	218024	311647	319168	374919	142422	162316	304213	234573	314513	231953	278991	238762	257277	362497	365867	275779	347639	244590	272272	337820	253560	354436	230685	291705	255112	292665	49995	20821	23172	29792	34020	43603	26365	30374	38502	55771
0	0	0	0	0	0	0	0	0	0	0	0	0	0	0	0	0	0	0	0	56250	37792	52087	33582	44855	36624	55015	54029	67299	34549	0	0	0	0	0	0	0	0	0	0	2047	6406	7260	3625	3579	4345	2259	2636	3886	3154
1329519	1594010	1657909	1428447	1130717	1005931	1355983	1067652	1755616	1362136	1953519	1795330	1776839	1643898	1587512	1573300	1593032	1674528	1398833	1958075	2071946	1890212	2401490	1633560	2179176	1718267	1903456	2073290	1813040	2012156	1815829	1829666	1637530	1471304	1580468	1962185	1415786	1467778	1506292	1699718	114867	84294	66900	110430	115589	124093	105344	91371	104456	109480
329760	385252	414433	405070	359077	283087	305227	255170	326000	347364	280057	150990	166082	135996	129810	138398	151520	168187	101437	128946	295878	242087	284453	244776	245252	271603	293549	210274	256992	189993	184871	165986	215674	170581	139282	212391	117202	154234	152258	190823	29869	40326	25209	31807	34458	37000	29895	33634	33399	57344
47152	32044	42252	46380	25101	23710	25979	20114	29463	32581	0	0	0	0	0	0	0	0	0	0	69241	40003	48620	43737	40973	40641	42158	44889	66601	48078	101428	56958	79414	70359	89490	109930	106009	72510	69140	85157	24388	21200	27556	26340	29076	30196	20495	20254	27209	36146
839248	983916	720177	783369	790424	555772	620176	567665	713453	752524	1927927	558891	848448	504285	386188	484795	562577	588666	370313	480738	672258	443822	585084	411622	449619	374972	390620	596499	552097	469244	1563611	677535	1673050	825814	541201	807516	609473	673885	866651	574491	100834	47271	65382	72642	75514	84685	54523	56163	77893	95794
101425	100753	124224	112626	111961	97909	114712	110044	125510	123722	110628	103860	110057	77782	82102	91899	91338	91954	67909	84832	204456	176501	229048	136860	131809	159653	181755	179611	182624	163978	112145	120237	142122	93114	97443	119934	92831	117094	136456	120655	16920	10525	8031	11440	11432	12622	11550	8196	11437	14052
10871	4954	10378	6565	5864	3983	8059	7495	8980	6333	20058	14102	20583	12001	10140	12352	9775	15556	13728	10520	0	0	0	0	0	0	0	0	0	0	0	0	0	0	0	0	0	0	0	0	594	655	239	484	591	820	361	492	574	638
200002	221738	186218	211395	206750	191428	202824	193787	160033	204372	188654	162313	200801	126380	100966	135856	148480	146699	65072	127577	94153	86388	90478	76314	60481	61001	61918	45533	40541	33176	119927	91818	146501	115630	73988	126812	57489	109084	128778	112056	14875	12760	14041	15309	14542	15829	13564	11226	11714	13941
1008388	424222	549789	451110	363215	304241	380192	370162	418428	356978	324786	162922	173792	140875	150055	137156	170280	147752	150322	159816	1292258	531069	704974	556748	516247	413456	457320	565593	737447	446188	1593002	822175	852064	454998	321187	515941	301346	429978	510208	356731	65443	32680	22630	15892	16675	16732	22354	23571	14113	16254
415422	419215	421890	412208	366715	262931	356050	356632	348591	352117	383646	326400	384087	301660	209878	300424	295464	381929	148702	224965	389152	405826	673834	494927	593563	395157	401672	565112	549163	450648	371700	504495	604756	534430	418525	682143	343707	547744	595424	614139	64963	45936	41694	77693	80694	92589	60511	55619	77473	89481
1292715	1302289	1270346	1435279	1239871	1006459	1205075	1141949	1164248	1202484	1513012	1228331	1284542	1093391	984710	1076912	1160051	1233979	861913	988741	1567594	1184304	1613661	1300998	1335068	1318534	1413007	1381888	1303173	1056276	1258343	1038004	1431691	1101432	773657	1235474	625760	1005356	1098515	1157633	214645	168362	160276	212070	201969	220581	196501	162388	192085	246008
0	0	0	0	0	0	0	0	0	0	0	0	0	0	0	0	0	0	0	0	15578	11090	14285	11016	10222	14005	13148	14820	15997	14106	0	0	0	0	0	0	0	0	0	0	102	72	89	146	149	186	211	90	155	221
40872	31948	32896	25411	23448	12638	23165	28190	14366	25227	58538	25989	28791	24979	18734	19629	33964	28824	18042	27488	51984	21340	30336	17557	21566	16594	19934	13585	26937	11536	17566	11228	11079	7517	4962	8609	3975	4835	6192	9100	7106	2799	4354	4180	6720	5064	4115	995	4522	4449
11871	36135	29836	29607	20706	15651	16872	19113	19706	22823	0	0	0	0	0	0	0	0	0	0	12279	10378	14921	9943	14131	12563	12720	11564	11791	13302	0	0	0	0	0	0	0	0	0	0	1185	2406	1529	921	2078	500	322	1031	282	1073
566110	419335	468456	489019	327210	316137	464562	384760	312718	312618	1176609	617598	1147542	953512	508148	570504	811594	800529	595033	697113	1215692	651192	762613	694786	624642	606279	667020	586317	436449	488417	839159	364337	489853	386010	291017	522520	299400	429565	543359	439082	60288	38010	37446	40485	39868	36569	38610	34771	33672	54807
0	0	0	0	0	0	0	0	0	0	134227	99572	161289	88327	44283	85208	77755	112946	39432	61570	210978	123419	129300	86977	126680	136722	174210	161515	165024	81149	0	0	0	0	0	0	0	0	0	0	34763	26824	20058	38475	42082	43939	36368	27550	26604	38551
175285	147561	140899	156437	110221	93797	125153	125956	119364	115025	95811	104950	127600	82190	71795	90045	85211	119707	84787	54952	148570	98595	116434	90454	78248	111887	114781	88422	126510	93655	159430	110699	144259	110961	59904	127216	44461	91482	90952	92337	19999	27590	25224	23192	22579	22909	25039	22363	24223	29239
205916	230694	223947	194135	188523	142880	170563	177487	208259	186020	229788	137500	181812	103798	122795	89257	107801	120998	160258	95803	271762	235622	196253	158027	115647	183832	190792	187044	182386	162567	331545	194325	298329	150234	186777	232425	91836	187673	170301	180989	16050	14107	12670	18293	17588	21619	13127	13085	16359	18298
1930866	1194476	1468343	1172646	1170694	872494	1220303	1354471	1036358	1118369	1365980	1079622	1253284	1210987	647299	1009799	1227725	1289082	500624	946991	1253001	937405	1215345	1055867	1124108	941531	1249372	976307	1528509	765535	1460086	970365	1749198	1123936	539641	1132937	586226	1194341	1237690	1070342	491872	462746	433239	568961	517075	532634	496677	419193	449108	516768
139655	56251	93193	60180	61318	63698	46214	85087	28013	47761	0	0	0	0	0	0	0	0	0	0	78069	39141	42609	32006	14694	31806	31248	60096	36285	44317	46368	20798	35288	35171	54008	71299	22419	47183	44454	58718	0	0	0	0	0	0	0	0	0	0
547716	571637	610642	606103	580992	448763	468259	422002	434336	523881	944075	755490	945646	893731	483014	722477	828043	911426	362914	497380	1346143	1100508	1222339	1031832	897954	894683	1060120	931591	1016042	537673	946568	847751	1153868	1038902	507778	980120	479583	986433	1079694	1004094	48100	57156	57044	54279	59344	62560	55653	36871	42925	64645
89477	88348	92011	81054	74018	70730	69203	81409	76743	83999	157087	173196	187603	107240	80308	133198	138064	166453	72501	60701	178971	158307	172043	134786	88046	106454	145854	173357	172104	106467	161277	148354	158699	133095	82311	135195	89895	115924	121305	122809	2688	2469	1260	1726	1922	2037	2016	1761	2085	1212
0	0	0	0	0	0	0	0	0	0	4303	10276	7466	5948	5350	3203	7929	4034	3213	7781	0	0	0	0	0	0	0	0	0	0	0	0	0	0	0	0	0	0	0	0	0	0	0	0	0	0	0	0	0	0
8896	11640	12560	13116	13307	10451	11392	10614	12031	10873	37628	25668	30261	25749	22859	27189	21445	30100	20119	21616	23117	18591	37104	27107	32232	38866	36633	33218	36845	66978	33747	27472	38235	30437	25591	29357	40141	40663	38711	36384	2102	2180	2503	2226	2178	2178	2767	3075	2420	3356
8071	15910	8743	13798	12694	8584	6911	8651	9481	9864	0	0	0	0	0	0	0	0	0	0	30149	24712	28515	17337	21650	20896	29190	24062	28965	19649	0	0	0	0	0	0	0	0	0	0	1059	793	914	1024	1080	1263	817	597	1176	1239
183154	42862	67157	35711	64653	43223	57484	83554	62781	51546	0	0	0	0	0	0	0	0	0	0	311258	94232	170913	122756	179068	115359	114683	206728	252690	180091	90857	85216	57650	56037	72663	94406	60247	69307	58875	65989	19736	7366	12654	8857	10794	9397	8883	9446	10013	5821
815427	131024	226159	125007	141957	152449	146738	256632	153838	134616	426435	72386	94034	78313	43343	65288	54534	79704	29696	52788	284655	87399	140460	118308	153934	76305	99616	57437	104942	42741	305544	142614	224209	115538	67131	113848	55555	124778	129929	101946	45399	39469	25071	21430	12565	14652	11705	19108	16409	19207
331031	211089	352276	217852	250067	194435	270036	276500	349219	265245	307552	169423	143728	165829	182142	186763	145894	201896	150982	189965	515398	307295	588258	538815	793163	682637	667522	579664	761745	575150	406811	414443	468091	408715	510288	546475	584894	511753	444161	415591	39948	24069	23049	45997	46804	56812	40572	52195	71123	20177
1439908	1442075	1563654	1405579	1382655	1228078	1220265	1207823	1219466	1248797	1350238	1468438	1482669	1173059	1122410	1265540	1141884	1418256	1288269	1065193	1302922	910810	1389358	1231708	1207180	1292580	1173190	1404440	1207190	1074759	1209098	1250027	1399616	1227169	1186349	1266721	1019910	1089697	1152430	1280884	187052	174282	190806	213441	215242	229179	182153	172054	189740	208036
752903	677064	777001	739573	609760	516012	646576	713225	625174	623227	503953	351184	499519	343835	214948	321566	345516	340171	152034	247216	224707	182246	295815	207130	205427	128922	161817	160147	153685	125303	578674	570159	721986	401818	286452	537290	304920	457929	725388	524810	64301	56303	37115	72355	69800	71687	73435	52748	63305	89505
222239	153047	153709	154242	146575	111531	131580	121947	126579	125906	187537	130399	154649	94964	62426	84822	109729	95535	85960	73451	206398	119189	132807	113723	125240	111955	119759	129048	147251	110489	201653	174834	197434	147370	115325	222618	143816	167038	160929	164454	18948	11077	9045	10772	8791	13790	6894	9752	9850	12141
848286	941071	1264417	898592	916651	890025	973471	950133	991172	1064493	1012642	1293584	1692492	1157016	676671	1200302	1321193	1316775	510655	772486	1290932	1126694	1839136	1260777	2310217	1278134	1426350	1637688	1345328	1177520	1080304	1202449	1179326	960411	615814	1136569	567337	1023334	1038359	1213975	156919	144212	156728	202620	209920	225455	213078	144872	213567	266795
116719	115938	135090	130823	111041	111712	101866	118964	89729	115804	48536	53676	66298	59884	41286	46040	40633	65159	42683	40094	46597	44100	63661	46892	47391	42554	46755	56990	56566	50604	83570	91428	133688	98534	70939	103152	86197	82649	109070	99796	8194	6096	7579	9492	9958	10572	6287	5971	8045	9476
367544	363001	433755	376327	324280	291811	298935	257603	362878	304117	368100	340233	410961	314248	316632	313468	403270	350063	334463	316089	634989	555058	759811	518361	583559	525762	548364	533535	505284	586458	380125	268963	248993	223584	199961	260314	233331	197697	199110	251694	64968	51858	52573	61169	66897	72490	62429	54336	57769	71300
0	0	0	0	0	0	0	0	0	0	0	0	0	0	0	0	0	0	0	0	0	0	0	0	0	0	0	0	0	0	122204	129385	309970	133453	141965	140762	206782	147879	172681	157945	0	0	0	0	0	0	0	0	0	0
0	0	0	0	0	0	0	0	0	0	0	0	0	0	0	0	0	0	0	0	38711	32459	39640	30705	39982	29611	37828	51885	67823	42560	28656	18379	36798	25036	22548	35006	41741	20009	36894	30177	0	0	0	0	0	0	0	0	0	0
202045	329090	252889	277834	244107	221037	212430	210517	209960	230454	55654	34078	68630	21508	35362	43248	61738	48888	43895	35576	221618	136789	200733	151712	201439	186619	189712	218769	168374	185439	250611	208852	263772	219354	166949	228487	194301	216262	219859	252174	4197	4123	3452	4386	3911	5103	2758	3402	4402	4896
71889	121834	84339	107036	82536	56816	67502	58643	63601	68093	15531	22742	27888	21948	14886	20182	18388	25448	8982	15445	72996	35451	61851	47846	48372	42896	56032	42783	59913	45833	40345	33247	40657	28707	20392	36996	23311	28356	44879	29914	11447	9320	10962	14235	16461	14162	13848	8192	12572	14179
60755	50889	58241	47888	40947	33718	46892	37190	47463	38625	52299	37141	41673	36542	36171	30676	37761	35815	40964	35657	131659	85614	97044	78827	80043	80194	77208	89039	77744	79319	105226	83734	107503	88274	82814	100690	78374	91676	85408	86717	24233	18282	21082	23117	23764	24924	17922	18164	20072	23072
104584	47301	86433	55805	80279	65469	69595	96191	57729	67860	130712	62221	86415	71484	44830	72449	62437	85861	20880	42745	0	0	0	0	0	0	0	0	0	0	0	0	0	0	0	0	0	0	0	0	0	0	0	0	0	0	0	0	0	0
0	0	0	0	0	0	0	0	0	0	0	0	0	0	0	0	0	0	0	0	0	0	0	0	0	0	0	0	0	0	0	0	0	0	0	0	0	0	0	0	0	0	0	0	0	0	0	0	0	0
0	0	0	0	0	0	0	0	0	0	0	0	0	0	0	0	0	0	0	0	16067	19751	29365	21196	26485	20361	19063	24610	20058	19768	32287	36075	38822	30806	22557	31548	27731	27525	29650	33664	0	0	0	0	0	0	0	0	0	0
0	0	0	0	0	0	0	0	0	0	24947	8618	29803	9483	7239	8190	15458	10563	9925	8324	59291	23154	37305	24567	23339	37027	34211	40792	55248	40173	0	0	0	0	0	0	0	0	0	0	0	0	0	0	0	0	0	0	0	0
983315	1618807	2574514	1273065	1324826	1089355	1981677	1598159	1229199	1208652	695009	515214	742931	368822	278974	409419	284109	508422	299068	233186	766682	511752	557925	354138	423694	362316	410665	439227	437441	384606	895942	587647	505713	434648	420274	736728	229413	387222	493013	493285	78860	43405	54392	38374	38591	37516	40569	29422	45278	71132
29539	30301	34021	30632	26703	19123	23358	19629	26912	27509	45037	45723	51263	42432	33330	37520	50335	45823	31902	35820	57819	31223	57396	41118	41088	40879	44502	48711	52364	33853	26720	17095	19154	17590	14621	19353	11526	16278	18365	16623	3041	1844	2912	2127	2239	2559	2166	1767	1994	2701
9889	11968	10433	13781	10050	6266	8038	7241	8972	9432	0	0	0	0	0	0	0	0	0	0	0	0	0	0	0	0	0	0	0	0	0	0	0	0	0	0	0	0	0	0	1115	984	983	1160	1174	1581	778	891	1617	1137
61186	93480	69532	91664	72642	51793	57494	54439	58947	60838	65807	46983	64022	48426	37689	44399	51343	52793	32036	45791	57326	38042	53777	40990	49856	45653	44548	63213	72971	54631	46702	47975	70760	49152	38113	56382	34732	44355	50094	50775	5899	4680	4108	5669	5553	6729	5129	4117	5537	5712
61494	54976	53044	53431	47433	31615	41356	32019	36582	44070	33287	31209	30059	34254	22427	25996	27926	28991	26473	20950	0	0	0	0	0	0	0	0	0	0	46670	34050	71796	49155	35162	53439	36060	42868	43559	51592	2403	2184	1452	2399	2197	2064	1705	2041	1888	2419
249930	273280	291160	271241	222947	188841	246412	220787	285129	233581	346473	304177	283828	249693	258900	251745	243118	269620	242203	276782	329921	201543	257875	188016	193857	215375	238030	189815	238671	191334	196203	176933	191928	150783	144565	164843	127300	149663	152668	183807	59743	50481	42052	69852	70254	71288	56817	56671	62352	74621
24861	49415	25018	38329	32411	24798	24942	20393	23198	23204	0	0	0	0	0	0	0	0	0	0	0	0	0	0	0	0	0	0	0	0	48798	28728	48401	35035	28660	41447	16642	37959	41301	31827	0	0	0	0	0	0	0	0	0	0
0	0	0	0	0	0	0	0	0	0	0	0	0	0	0	0	0	0	0	0	0	0	0	0	0	0	0	0	0	0	0	0	0	0	0	0	0	0	0	0	0	0	0	0	0	0	0	0	0	0
98466	135047	151273	171634	102859	78598	90167	82146	94636	111061	186694	184976	188826	148152	158968	149352	156419	173261	144536	175381	175508	178505	179460	157156	117736	163428	137572	158672	171363	153526	64618	38697	85442	56160	49309	65258	69152	40426	62970	57457	3493	4109	3637	5330	6425	7310	5018	4335	7256	8509
171040	152751	180361	158103	118430	110049	136448	142039	141844	127555	151124	99381	135457	111853	91107	108500	130115	137101	100665	93627	42531	26914	42053	32524	26671	24786	29831	33952	40201	23672	164571	204290	209584	180489	147786	229056	144480	163886	195566	194134	0	0	0	0	0	0	0	0	0	0
16922	37686	38064	30357	33239	31702	29936	19199	36909	31010	26422	66175	69773	45800	25880	37926	30131	46323	41521	39220	14511	22929	21093	13203	15216	20973	22940	11387	13556	6709	5306	19847	7357	6825	6785	9068	18990	2890	4418	10528	26950	29065	23535	16042	17558	35731	12887	21698	16795	26957
51029	793638	911603	717143	660187	464134	456073	411576	640700	711946	1021504	1150622	1555374	994512	1017852	664028	1112454	1184492	516530	1013974	0	0	0	0	0	0	0	0	0	0	277937	1140796	689821	706720	2621780	2034321	2120816	1332524	1231413	1491363	0	0	0	0	0	0	0	0	0	0
445874	362495	386142	375341	293343	245641	325059	356261	323311	333039	728292	433050	545774	382761	408003	406004	488890	458907	405744	392496	630494	371519	396961	302377	306304	334255	331052	346255	420364	381967	645835	369545	561905	465875	380484	589614	370038	467326	478802	475882	67447	41225	39773	55811	48722	58565	35358	36001	45874	59031
10269	16680	15329	17927	17376	11119	12891	11969	15143	12680	27049	30881	33897	31031	38073	28864	33312	32809	32268	36140	50752	43176	74943	62543	37404	90910	83441	51675	53477	53356	19524	38754	27150	28274	28333	38310	18019	18820	16803	34208	2514	5488	4857	4004	4322	4308	7113	4363	2985	7433
88500	132557	119092	132493	120676	94022	118070	125741	123109	97136	48437	109142	131578	90897	149696	101379	271530	104288	113266	112462	20652	19800	38110	25860	28856	25762	27849	26453	26097	20167	27136	28551	30880	27865	24202	29603	29943	20411	26825	27555	1153	852	923	1111	1004	1172	1056	1197	1097	868
4597609	5814068	5523067	5266373	5058469	4054458	4886121	5171476	4535647	4347842	5951831	5813123	5868845	5552391	5213505	5231586	4949978	5706924	4837786	5105928	3375452	6084779	6072539	3652449	5138113	4541005	4431546	5709220	3790679	4513552	3935090	4570689	3425707	3169160	5550277	5342519	6838090	3570762	4147177	5334951	821382	1183100	889264	1707845	1658301	1852383	1265834	1035330	1251101	1887251
0	0	0	0	0	0	0	0	0	0	13005	9686	10732	8867	8759	7775	8925	9306	10585	9258	0	0	0	0	0	0	0	0	0	0	0	0	0	0	0	0	0	0	0	0	261	263	242	296	265	418	138	233	284	343
30706	109034	97769	112625	74944	54363	97788	38273	103144	60085	18198	22536	16773	15557	22203	31026	28982	23502	34993	24888	22984	13869	26422	19835	22391	13240	15811	16481	18737	5355	124149	130194	173267	126876	108965	148684	122129	127126	129810	124906	0	0	0	0	0	0	0	0	0	0
456170	378876	386688	335546	385707	301904	295994	266617	269865	320979	620615	301067	394466	343027	210073	258389	344386	333311	175226	220426	432567	278356	302933	305662	266500	258377	301379	363258	409593	221051	1198325	644293	1090159	628210	336461	739373	313008	582038	755503	511798	62928	22842	46174	21719	25700	30000	25166	26582	23105	27129
23632	10750	9730	9403	8453	5968	6043	9238	6859	7888	23983	83775	28401	46245	13890	17153	14930	30845	15659	16140	9176	7108	9959	7378	5776	10508	12464	5489	7104	4259	83627	56032	155031	69753	28076	45053	24065	63890	146761	46689	19146	16296	9144	10517	9820	9059	10860	14375	13629	3124
20155	36447	25916	31414	23754	15603	22953	15705	16421	19507	14322	11792	14121	11067	8777	9799	11571	10180	9525	8504	15509	11938	13390	11249	16046	10424	10972	13904	13983	13781	1670	693	2400	824	907	809	1119	1257	1560	919	27	0	10	17	0	0	0	11	15	12
11922	16539	13768	18480	13103	10238	9677	11656	10761	11721	19415	12270	15883	12271	9731	12342	14526	12289	8906	10448	18865	65535	20751	26854	16116	21191	19610	17624	28599	16927	10274	13022	21923	16685	28558	29964	29045	21119	25688	16186	1368	1076	975	492	505	480	891	392	409	389
31742	54214	45249	60377	48270	30054	44918	27134	37926	42290	19932	17903	21090	22517	16530	17713	40926	15522	32184	19278	0	0	0	0	0	0	0	0	0	0	0	0	0	0	0	0	0	0	0	0	1587	2956	1719	4647	4178	5314	3746	3167	2909	3996
5093	4472	6137	6090	4356	4553	6399	4669	5496	4722	39216	52762	41191	31478	39002	40504	55212	32219	36740	43364	19538	15792	32911	22684	33459	24364	24901	28882	42599	24858	0	0	0	0	0	0	0	0	0	0	3606	3648	2605	5404	5193	5425	4266	2965	4942	5728
539892	423167	419413	453311	359203	257305	299262	365587	331934	268984	428136	265824	255592	169443	242064	201657	251898	254486	188452	211417	729959	353383	664288	572403	559877	442819	475659	533099	538387	481458	474955	484450	548096	484406	370977	523915	264196	447414	438462	449379	48951	43597	34026	67285	65165	74243	39524	62112	59356	54684
504489	491696	480930	487982	463600	371100	388608	365509	410243	431338	114454	120147	139108	93539	102544	113693	104443	111443	92953	111061	218163	188159	291315	230826	264235	188262	172921	236278	127166	1084087	133617	128120	196002	131891	121202	157071	96561	123812	138599	128947	145089	112475	168021	185768	185097	188708	138613	126281	244678	169197
872586	741378	668289	670345	669569	568576	658711	552212	568415	648042	662783	379646	512293	390801	279133	367598	330071	472245	331566	298034	990947	655597	707794	635829	544163	586203	677281	691551	590769	531373	666838	599833	670390	514124	402212	567539	474119	597850	585486	590303	129948	90329	97499	126790	114883	137362	92958	99697	99227	110216
0	0	0	0	0	0	0	0	0	0	0	0	0	0	0	0	0	0	0	0	14501	18219	28038	35213	45283	32454	33801	20403	21558	18478	25784	34533	42047	27156	20572	26238	26031	47369	34098	36283	585	4164	1464	3079	1913	2808	980	2050	1828	3289
108883	66076	111093	101949	85935	54373	80307	100048	65940	83958	126682	71988	109675	70602	47861	66808	78029	90933	47087	71394	359771	302963	297403	202801	241942	179126	224734	201205	193912	231395	330489	201573	264231	228864	114263	258011	118855	177020	219852	233151	21993	15209	13454	23607	24389	20286	16267	16693	16307	19822
4193474	3026765	3005709	3036259	2771362	2606685	2862304	2957677	2241053	2810118	5275791	3340561	4219902	3256671	2330647	2823673	2907198	3645266	2026606	2432290	6781900	3945259	2811780	2575665	2147661	2398092	3082838	2497480	2815901	2050405	2863458	1268399	1963164	1634540	1059931	1626113	832419	1335255	1477497	1625456	573304	268613	312279	199570	189108	217465	275332	157106	164840	220838
0	0	0	0	0	0	0	0	0	0	0	0	0	0	0	0	0	0	0	0	56830	29656	21445	18255	25661	14654	19137	14974	20083	23323	0	0	0	0	0	0	0	0	0	0	0	0	0	0	0	0	0	0	0	0
32948	28616	30683	26249	23672	21696	30520	22308	35057	28005	16845	13167	13284	10271	11052	12741	18164	13157	9716	12416	0	0	0	0	0	0	0	0	0	0	178622	68645	135937	46773	22970	38377	13045	38698	67979	29332	0	0	0	0	0	0	0	0	0	0
604076	406882	494416	496734	470606	443712	542538	436488	497475	538146	628276	418620	452678	428840	269191	380781	412110	448700	221879	358198	418062	279671	365989	317925	382970	315555	380869	332043	324958	255698	569947	331860	590618	463311	286254	527502	320949	488595	521828	494311	209234	146539	141316	235860	204566	244298	209272	144755	195501	249039
0	0	0	0	0	0	0	0	0	0	0	0	0	0	0	0	0	0	0	0	0	0	0	0	0	0	0	0	0	0	18073	28206	100968	48967	51652	48725	57447	47925	53500	55150	0	0	0	0	0	0	0	0	0	0
1357226	1230908	1137128	1474385	963280	794730	1052351	896015	853727	964212	2849105	2491241	2532231	2570670	2296373	2218539	3581855	2751534	2319418	2415586	1071965	560500	869634	632933	712552	641247	801354	699803	877978	619018	1567007	989722	1571696	1220631	1184932	1542173	1290950	1386379	1328211	1356144	601038	450480	372723	406045	515948	454195	421428	419571	481410	423547
678123	1197465	1347747	1199095	1157263	926113	1215345	760019	1334435	1095582	1327686	1602414	1577911	1369952	1402085	1367941	1513414	1498923	1092596	1531073	1441601	1807071	1667225	986220	1280276	1445777	1348450	1772175	1221957	1999622	1307483	1899212	1205646	936677	1139655	1684621	1596257	730901	862174	1412794	247529	182692	188617	210856	234990	265146	221717	173489	236117	196303
1218853	905829	1125590	783850	988138	717869	846776	924843	732551	864242	1243402	643175	992557	758397	591155	614121	744027	843149	556054	554779	1854976	1099579	1274260	999014	1015120	983430	1203765	1086993	1536045	1069288	667678	460611	796943	560245	410215	701579	388808	532553	609551	463914	146899	108731	113162	106727	109989	121449	90429	82549	82525	117787
391913	369234	420331	418968	319922	260537	384062	297307	369773	374827	1544401	1660554	1675329	1829052	1411218	1454735	1308614	1921400	1132198	1495433	434365	433168	630999	380399	509884	511627	594732	444569	532778	424769	221252	286375	234713	205635	280032	287882	276231	202984	213749	293142	68006	142609	68310	162610	164111	135144	146427	118991	148582	95428
937492	212559	282936	164012	173550	123817	167846	228984	171096	204830	641796	28208	174149	57976	35362	29321	55820	33673	10114	18376	502815	169072	160487	107334	107746	124990	152424	108652	122822	107995	411536	18095	26173	10884	9657	16046	5479	10614	9124	9105	0	0	0	0	0	0	0	0	0	0
592722	474255	538459	519316	461613	363402	366986	348941	367065	396404	496135	405642	541443	410880	225921	364599	304011	510435	187828	259989	648687	400458	314460	398437	275801	468726	474330	487999	718611	438089	477658	388854	603916	489733	220148	408981	333576	605511	567003	405813	198829	129193	112970	89636	95165	145952	62248	181811	82071	77187
1790423	1657229	2042126	1586874	1601689	1457467	1959802	1606057	1907795	1635116	1774905	1678020	1570066	1456002	1662153	1550236	1357548	1763018	1364549	1563702	2143987	1748961	2664420	1955856	2615710	2271396	2255192	2230696	2147962	2340621	1990119	2392292	2533944	2304181	2500736	2844697	2045495	1872032	2023801	2474342	235218	232663	241407	346279	341198	348557	285169	254997	312319	321075
105008	105876	92267	106172	71868	49291	86556	57906	87651	80930	0	0	0	0	0	0	0	0	0	0	0	0	0	0	0	0	0	0	0	0	0	0	0	0	0	0	0	0	0	0	3225	1847	1636	2609	2812	1722	1472	1690	2207	1851
1214099	1350973	1365993	1492623	1310024	1070983	1386942	1165352	1339757	1286014	1396606	1163071	1288883	1329833	1160136	1276827	1353913	1472286	1113889	1209901	1551345	1215201	1605965	1352499	1512565	1364468	1462063	1466411	1481060	1152879	1182688	879036	1269324	931973	881288	1223984	765888	976156	1041088	1032618	347619	305974	321020	399768	419893	420608	345742	295787	366955	391748
0	0	0	0	0	0	0	0	0	0	5722	9839	13226	10111	9425	9860	16101	17198	10840	10557	20280	34089	54223	45464	49688	42422	49973	55392	59694	57783	14050	25393	29772	23362	25135	28406	23351	23994	25460	29112	997	1166	1580	1361	1395	1468	1173	1072	1374	2553
1684603	1319228	1444630	1309114	1239209	983182	1254974	1235743	1157104	1162702	1499476	1221698	1354860	950008	884493	994752	1033144	1046662	783410	951180	1505320	1211801	1634774	1318595	1462512	1138366	1189837	1315793	1326895	1027052	1013156	911892	1270824	861072	817503	1003013	800067	903376	1076398	898443	268458	194691	207207	195954	187636	196900	192120	178778	154144	184681
8967801	6150813	6412969	6305313	4088913	3890443	6035851	5631190	6411280	5194266	10143517	4317091	6094694	4119693	2708009	3532943	4988121	3401526	3464433	3685715	11078227	6164091	4551706	4772954	3818713	3377180	4529393	4376766	5454737	4904608	10994396	4915200	8033173	3559406	3151390	6348080	4660206	5624498	7023387	3961375	1526320	746420	619520	813369	772645	782229	324268	509090	527693	942326
3842931	3762793	3945745	3810869	3160462	2481753	3997731	2909322	2906201	3347152	3960157	2830200	3479741	2757262	1789663	2949112	3193264	3485256	1107973	2463416	4363484	3333494	5129568	3714368	4730336	3501403	4340465	3905588	3813691	3046037	4227719	2634594	3791770	3670761	2043770	4629817	1747172	4352978	3651569	4032611	1109455	739507	681614	1328739	1240659	1286666	998998	810159	915284	1321397
1408943	1159405	1096506	1050728	739702	614711	1012871	800975	930398	841811	1624101	1007365	1052566	873067	918417	790777	864362	1255360	973215	1110513	1420492	820122	814135	737025	609404	620703	683473	733218	721840	814879	1276246	772686	877363	874307	570198	1046366	695786	780211	931098	836569	216377	124635	100644	157401	144116	211078	178954	87422	127485	159106
81119	32425	51591	26946	39435	33627	43121	38405	48763	39937	0	0	0	0	0	0	0	0	0	0	11833	5635	10051	10061	5713	9572	20173	9270	19090	17466	0	0	0	0	0	0	0	0	0	0	1412	567	1287	1049	1432	1859	795	3972	1619	781
7104514	4353130	5933551	6565469	5791112	4748456	5991643	5336530	5036337	5294337	6520635	3324822	4115635	3149372	3431318	2855883	3531958	3531712	2575442	3067573	7153429	4419365	4893935	4373433	3541108	4536715	4966717	4331979	4783753	4257230	5803084	3115164	4396957	3034620	2746490	4246271	1809218	3034545	3307468	3420326	742879	511937	452985	589180	576707	569509	457602	438431	555715	440510
625895	522627	523971	535783	457335	354710	400947	377000	461372	412927	896259	671790	626343	580974	560243	555519	620266	659441	470834	513433	1019268	673246	892959	658785	676746	717652	738950	810328	852261	694618	499753	477041	558579	387978	443790	524108	379467	465452	457080	475050	116221	93486	81943	105182	109464	123796	96604	83276	107040	72534
965178	863712	979084	808883	827234	677555	788768	757944	741160	809022	1510247	1093963	1423952	1091283	578609	947635	1008940	1154751	583595	706378	1453396	1070140	1443846	1265595	1509404	1112510	1208299	1406342	1651028	1062863	963742	861400	1107634	854377	496656	940554	499474	892120	912312	843523	214087	185609	187105	212392	200195	236257	135050	172533	191599	220808
2092283	1853967	1989521	1854715	1964945	1499725	1742321	1770483	1588746	1659241	2410404	1789166	2287342	1752870	1190778	1648703	1902217	1939670	1015553	1411837	2430233	1838809	2045626	1727654	1692649	1770699	1749211	1896801	1944927	1360110	2222618	1381977	2368309	1640195	1081753	1854840	1068985	1714743	1780864	1525433	370596	306259	269702	324145	316110	335597	287455	254096	278696	398916
30265	20496	33285	19556	29160	22357	28576	29244	23717	26707	25584	23509	29737	18100	20634	22401	13916	27840	16626	14717	34205	33097	24640	22026	17220	31505	31256	19681	39906	13041	36745	30631	36130	21332	23974	31428	12499	21658	23399	24738	679	753	723	576	720	679	544	684	517	212
1224752	1186745	1281100	1170725	1097478	968104	1086225	990755	1119580	1196160	1293183	1016801	1141822	895433	937818	842124	896295	1025508	783098	955299	1414550	1013102	1286322	970891	1152598	1128903	1131693	1043726	1142395	876652	1408238	1214592	1629596	1278474	1335930	1497090	1233296	1332683	1386419	1373595	241385	181458	184954	224648	234906	236191	200186	176544	224845	244212
0	0	0	0	0	0	0	0	0	0	44209	34588	29772	26102	19584	26230	35897	29853	19910	28879	65735	37248	55309	38634	58717	37232	40588	43060	52601	40059	85557	67940	102781	61209	42997	71207	47417	58479	65263	72124	304	187	1259	126	670	437	123	246	186	706
225195	205956	225260	183421	202928	214795	205762	168737	223750	199975	229475	262798	276235	243881	246225	204857	212698	248028	204337	216262	283032	248897	487272	329233	319585	298329	292973	349236	300244	355953	229438	312582	327121	324121	264531	330499	211316	290211	249258	321733	16669	21815	16289	25015	23878	25175	23199	19840	22888	20066
1789828	2838116	2535600	3191972	2472194	1957262	2542601	1819053	2196300	2026750	1574377	1739250	1873156	1429100	903193	1519648	1591133	1843897	858394	1059005	1958046	2003887	4444648	3206261	3567802	2530647	2605178	3986397	3146909	2537643	1438352	2061333	2992740	2299270	1393792	2663792	938972	2375653	2391876	2626170	322470	379255	330717	692959	707838	701547	411194	434597	543205	727933
1480270	1225997	1373589	1198917	1211884	1093737	1193380	1106722	1113039	1249874	1694833	1301118	1486741	1164722	985672	1229756	1366721	1435224	670387	1134474	1503698	1155374	1561975	1165492	1332148	1056754	1157829	1409733	1114175	1126629	1190824	952140	1150233	876082	713893	1082991	582787	873885	879688	1026397	277882	213266	211324	294843	288854	310808	259236	190345	241125	325361
237804	171249	234703	180583	194882	158887	165511	142080	183645	195436	337556	230355	332669	211887	220664	193884	495550	227046	241953	203745	397413	231737	281794	256053	215359	220330	215500	300196	277902	175633	236343	169586	209912	145551	115477	162057	105237	178336	194576	145654	39361	26363	30082	33199	31983	43774	26282	29248	28264	31083
168257	302746	267098	275000	251761	175223	322169	161403	232530	267890	144118	193231	144921	175227	155167	192824	141226	186092	132352	166802	92566	113782	184299	150798	108481	139446	217111	121044	197522	97232	100711	82682	249946	161846	142442	176748	165687	182736	155376	156750	18093	39683	25635	25386	40460	32565	24140	27608	14763	25109
1830144	1835418	1744521	1515295	1693603	1325042	1582842	1507404	1525011	1502031	1040511	979694	996551	642948	963966	894052	800450	961704	718064	804634	754468	827359	868996	703139	681330	666483	712354	715869	698735	660016	1113149	830515	914925	726101	881903	1036629	678876	745533	719818	801731	204285	136209	151198	147279	164704	175730	128995	108286	124419	164890
0	0	0	0	0	0	0	0	0	0	13391	10580	17577	8098	9957	8880	14151	11585	9124	8729	15125	11278	23745	9682	19981	16523	18289	13316	12613	19969	14489	9639	22589	11921	9144	12658	14291	14295	16146	14707	0	0	0	0	0	0	0	0	0	0
61020	86565	89275	76844	60062	48205	63090	47482	66357	64892	72231	66131	71353	54427	57162	55186	68105	72101	53893	65263	38014	47580	49888	33527	22119	54166	41299	60191	49895	42685	34049	34434	43533	31561	31415	44734	37922	31784	28384	29258	1018	1503	1667	1528	1628	1838	1295	871	1223	1700
65739	74297	70950	63981	63027	46967	49779	36676	50644	69598	33959	25683	29230	27514	16578	28115	29440	29440	10179	22718	28392	25041	36448	29519	32355	31579	30945	30503	30994	18797	22719	11214	23082	21358	12841	19792	8706	18675	24500	22503	3343	2940	3786	3980	3844	4013	3352	2584	4032	5097
7244992	5231375	6246843	5090189	4839960	3994080	5032925	4977555	4689619	5045032	7799620	5001690	5771661	5205774	3295990	4981926	4727880	5870332	2941615	4186723	6934273	4580030	6752733	5750265	6967023	5813220	6466543	6424244	6739330	4926142	7491000	5049705	6593688	5247540	4317269	6545297	4521887	5374849	5794566	5778136	1788554	1313697	1225126	1843387	1773752	1878409	1595776	1289367	1647253	1836005
4432439	4001887	3962039	4298642	3699357	3181369	3664605	3420121	3316573	3800333	3475830	2256565	2679303	2087084	1551943	2035534	2380817	2380017	1244221	1756497	3729367	2521114	3298102	2658738	2473535	2378970	2503663	2658022	2684189	1770934	3033698	2093756	2909681	2190374	1651499	2707933	1506160	2176909	2388254	2303066	618284	411935	457146	590973	522306	548594	457256	377529	499725	670535
2518329	2065495	2436425	2369625	2560308	2024396	2324179	2095494	2062013	2198245	1833943	1492575	1805718	1414403	760577	1252445	1313290	1518232	766965	992791	2329774	1703869	2011474	1847967	1961144	1780969	1981120	1785661	1791373	1252676	1927568	1857670	2294229	1613683	1072618	1609654	1122409	1555003	1805608	1711745	580459	512828	453614	478716	434852	445357	402161	364960	338292	573025
3209236	2193962	2389065	2078828	2361983	1808024	2264774	2035435	2001033	2263541	2333003	3123035	5468308	2358249	1419943	3033277	3451201	3124548	929064	2073998	2967900	1971111	2291927	1684739	1028857	1354151	1881656	1391466	1399480	855270	4784758	7828127	10592235	10625060	4057873	9249099	4575399	9718598	10388908	6765814	1397620	1015935	968682	1117878	1036491	1177554	966105	688573	781637	1189770
263860	308822	348855	297727	270814	229283	265932	229897	295789	272658	278613	264996	257022	217257	213668	204259	203369	237132	198978	208513	264295	247343	361032	270110	256769	252816	264105	262643	267817	193472	338353	396046	444699	353792	354630	474573	311742	383847	340772	423461	27980	27805	24688	39246	37590	45058	32008	28491	35397	35051
174072	102772	125908	71774	91401	79278	84479	97538	101969	97882	263588	149198	166242	139756	156213	117200	86973	141368	124099	127575	119142	66075	80510	59876	54652	57626	64583	50409	65517	50249	23655	39206	22446	26922	35327	48854	32814	25299	23637	37513	0	0	0	0	0	0	0	0	0	0
3531196	4206644	4634765	5476902	4665620	3688272	5255428	4033554	5130273	4310955	4334067	3990714	5079945	5982988	5541052	4715297	5596224	5241051	4792421	5227764	4674675	5041211	6148359	5307818	5143084	5492822	5125239	6713851	5701190	6253846	4533300	4265816	5741455	4402550	5963277	5896127	3808482	7073501	4711832	4968643	1651120	1498478	1671779	1601915	1678961	1732361	1469109	1528536	1544451	1295271
1204330	1260285	1468521	1407139	1200152	968831	1369328	1121462	1469743	1266093	1539455	1474002	1451507	1293074	1093799	1276454	1100257	1468397	1099674	1171721	1663345	1225833	1856903	1447780	1551002	1503158	1718568	1497278	1476289	1136996	1934270	1454056	2514937	1552720	1268566	1886340	1214195	1482605	1621519	1205718	377486	351997	239124	462973	452619	476887	396145	343791	413089	437203
7802	7215	8664	8458	7690	5487	7454	4366	7205	5881	8010	6417	6185	6464	6032	6149	8941	7138	5790	6017	11923	5307	12270	7269	13294	7361	10145	13574	16035	8750	0	0	0	0	0	0	0	0	0	0	1351	1432	1102	2718	2276	2965	1180	1560	3949	1272
329944	308425	330786	303762	287190	247737	297852	281974	332754	304427	256799	245979	264192	198767	211320	195597	226686	219248	203661	207540	273034	214720	357329	260903	352723	284302	287962	322070	299670	324476	282011	262766	403761	258008	244067	315283	234128	264376	305022	309950	55393	45743	38862	47191	48045	53218	44648	45798	49662	44497
2441734	2059049	2188388	2295440	1923949	1405807	1796924	1847463	1553407	1687292	2220136	1399565	1731333	1448130	762348	1305467	1442773	1778873	604786	848370	2076397	1551990	1509537	1290669	1371180	1213159	1463197	1299976	1883766	1085920	1373437	978235	1258740	1221819	597960	1414957	657767	1157651	1213492	1242015	275614	321794	234195	432638	431405	494879	314745	209961	271181	547468
32466	39846	24842	30365	24676	19045	28812	20836	23981	24741	19233	10543	11452	15409	12688	7790	13022	13035	7892	11389	0	0	0	0	0	0	0	0	0	0	5349	9235	10802	10736	7670	13178	10463	12712	11612	15459	0	340	540	293	404	300	290	0	257	723
318198	332531	422175	347167	355592	269264	356373	290667	317676	320788	141633	134032	165795	135107	116662	120705	163810	150449	114187	113887	119363	112753	140676	113519	128709	115747	127893	125612	132453	89891	101939	107330	172459	114211	97826	148059	65886	116712	132177	137340	1640	3627	1611	1814	1882	3591	2014	1754	2597	1897
638542	806842	810910	777917	757622	595511	712047	669152	731459	685484	778753	725642	848205	573145	672066	647737	685882	717686	595310	620580	656721	671531	820691	604671	754050	716497	733329	859588	637373	801282	517991	525812	653861	524011	546304	618889	412398	449000	472804	630387	112996	112331	112736	158413	157848	170301	145635	123642	142754	166744
1781655	257409	332849	332993	160301	139950	163007	410542	191536	152294	651013	19444	63666	20127	15715	15932	24654	20961	14050	21920	1205030	84497	78637	29366	60568	16133	37852	42054	69794	213542	690711	214233	77177	46604	16246	38536	22315	23709	25590	15443	94940	1524	4722	3196	1790	610	1467	1997	4962	2203
7714098	8840539	8712380	9597651	8450914	6997627	11581340	6843917	7793132	7949746	11267450	8122319	9298899	9570799	3896142	7486512	8507499	9220054	2906452	6115836	9640690	9229315	8059901	8140701	8618731	6477067	8819912	8151838	9231744	5259463	9416079	5795789	8047931	6703150	3654623	8004611	3947221	8024907	7437225	7338331	5448708	3382536	3006835	5224284	4719396	4950428	3921771	2965723	3644885	5776446
4618865	5591939	5683733	6258139	5342025	4478938	5934425	5039091	5360683	5691060	3559668	3988097	4584269	4025108	3398907	4147154	3988434	4936469	3224428	4338103	3708627	4083954	5035530	3943458	4941158	4075518	4570289	4370177	4391162	3704922	2883104	2901871	3535015	3217550	2870151	4200022	3239971	3321101	3605238	3873500	1579972	1256815	953804	1631481	1560453	1693914	1359575	1212712	1526346	1880989
248468	249421	274858	240411	220999	188004	231810	234692	238471	258978	255264	225573	255105	192920	215680	219657	214451	223495	189739	218941	334678	249336	354608	249810	226951	268563	304371	299167	326775	300636	239615	220155	311571	214127	219465	328460	294257	269852	281518	349295	52225	45315	43314	59159	57910	59856	53623	44831	55631	58506
792505	886497	870138	801101	672529	561526	703277	625353	805084	725455	871907	830199	739018	729932	583990	841537	749361	893724	611780	626506	1081316	696198	1153830	705883	990261	770335	889090	920454	773404	653902	508984	510940	646688	568688	479425	704726	447575	465361	476636	627658	67341	71266	61044	89534	87621	97453	82531	55292	81942	97768
70987	55766	57123	47669	52857	33970	43435	41115	47077	54628	41168	21795	23714	21773	15376	19253	27359	22836	14377	15902	68466	44767	63956	50611	39690	51977	48952	45487	51053	31520	39372	30537	43600	35282	24455	39258	30898	39402	40514	41560	2760	2172	1841	2281	2175	2739	1624	1680	2008	2197
1601585	1733149	1538135	2016150	1588884	1391835	1690529	1206315	1541822	1568283	1630944	1293946	1412671	1178253	1220354	1139101	1413522	1263881	1203680	1258289	1869171	1414721	1373794	1250766	1311492	1327939	1388835	1496847	1618576	1671530	1266485	961801	1268883	792277	770804	1096144	791165	897559	945056	834859	389168	205242	247008	212849	228501	273013	203827	203134	183422	203894
46232	134236	89869	114940	94942	53099	87412	69020	50826	88743	0	0	0	0	0	0	0	0	0	0	0	0	0	0	0	0	0	0	0	0	0	0	0	0	0	0	0	0	0	0	0	0	0	0	0	0	0	0	0	0
32759	30726	35577	31094	23191	24760	41542	35930	40939	35764	0	0	0	0	0	0	0	0	0	0	25690	31941	43986	27004	34689	23362	30369	22855	33434	20460	54511	40098	64043	35487	33148	55875	36118	38071	44772	45792	41857	32443	23582	32068	36404	31111	30825	28102	37948	43340
1316683	1731689	1157745	1698286	1489590	915567	1099151	1057520	1031270	1058798	844690	642411	876252	796117	543862	696161	736518	806379	532576	607632	470357	439867	606081	610137	669180	542795	663757	630022	509962	465697	1231899	1040942	1144447	1067291	648308	1133756	572173	1029169	947839	1077680	152012	129681	125617	103507	103334	96493	88370	79490	90396	107881
472297	414668	438420	384517	341614	284582	348552	359823	378956	334498	348587	384452	419882	310898	352787	335987	386194	360561	343353	325748	230084	101817	172810	125544	98050	123424	126983	107871	154208	120664	247526	194270	170801	128050	100019	178202	41189	119199	111219	119059	29775	23516	23082	28004	26300	25844	24952	16380	21316	23448
1205324	976445	956929	942187	847865	707127	857379	840599	771846	891404	1199672	876344	1572911	857394	503561	668691	945634	887420	595984	552175	1647170	1318115	1288089	901271	1109215	990901	1222231	1082869	1622641	890042	1447102	976450	1519133	1053297	750396	1164422	727628	1107149	968398	1214908	293933	196348	171403	226906	223645	263911	194199	181066	204235	223816
126549	136563	103969	138829	100102	78989	98657	85802	82722	93628	152484	102127	107200	69799	81960	85757	90474	89525	57183	70155	241084	165752	187893	132637	130361	127779	141095	152374	156743	107449	81117	53985	70999	49370	41917	65663	40253	48832	57305	56443	11421	7095	6098	9802	9835	9278	6929	6278	8459	6460
4851392	4668995	5354082	5245175	4620060	3833362	5007387	4231986	4739114	4884753	5695604	5184963	5252573	5387378	3460566	4939800	5022203	5851804	2310121	4010075	5276553	4231439	6016480	4746532	5191921	4175016	5234251	4759890	4120900	2966214	5074753	3841588	5239863	4325270	2632022	5194179	2121549	4078862	4124724	4201390	914073	801935	706451	1191324	1140462	1174028	1013404	786018	962737	1363156
528022	579796	546609	654398	405259	356584	534180	466166	517466	421909	724880	504774	524153	583377	470224	484691	514850	502353	337506	449326	846682	730011	774021	529309	544533	613106	730609	554827	656596	661561	605318	424374	432589	373153	380389	548865	302655	401307	380717	478176	67492	45156	41318	74819	73264	50789	52994	47130	62679	63006
272752	166408	252019	175357	134584	115165	204783	164605	253255	227633	336552	278600	156814	133575	132663	151704	180122	199049	91417	149729	235786	175743	310116	153968	243274	134217	221561	172624	180857	130424	243967	141252	183805	127952	65662	181965	76017	127833	103631	197516	18849	20456	6020	18266	17794	15740	15113	11356	18965	24073
2519142	3614926	3716975	3678183	3194169	2377430	3067280	2709229	3255158	2871335	3259922	3860055	4175949	3244392	3688509	3543453	3722156	3773102	3405700	3607119	3249529	2975536	4081707	2961052	3364943	3118390	3104523	3161937	2783122	2747331	2644063	2950788	3497326	2805423	3399751	3539707	2880292	3052748	3133012	3566976	915423	913970	681923	1163258	1062525	1143758	959714	880561	1055110	1147902
180955	261177	224640	293818	243342	195301	218224	170174	196022	215706	107148	89885	96994	71960	39781	69804	82753	66464	55841	45429	265148	199828	281132	268259	310874	227261	260127	206943	178735	88038	198510	248768	286883	200609	108435	180789	146999	206624	200873	215435	44860	56431	33662	51843	44671	48532	38129	42101	36906	61939
5762942	6175746	7109467	6470666	6727664	5288729	5737173	4897679	5948533	5874530	5523589	5796662	7171311	6287089	6146374	5711900	6219340	6837784	5570390	5502766	5564035	4338040	5824370	5552510	5881477	5638280	5704720	6771295	5087918	5836827	4705818	3844169	6687565	4794087	4950528	5888748	4504349	5012386	4953729	5497159	2000028	2296874	2340559	2826009	3023794	3591288	2197174	2542406	3306700	3722026
3388739	2839433	3179837	2980132	2651415	2124981	2780773	2473772	2650476	2709194	3545028	2409296	2922998	2424933	1355829	2132765	2365066	2615959	1065094	1690511	4055259	2696681	3353058	2450558	3003856	2125919	2840216	2472846	3047202	1814240	3069484	1902787	2568298	1960084	1273367	2437648	1271219	2122686	2111987	2084713	505198	334703	302027	465047	450922	479969	394956	310577	358266	488756
0	0	0	0	0	0	0	0	0	0	0	0	0	0	0	0	0	0	0	0	0	0	0	0	0	0	0	0	0	0	0	0	0	0	0	0	0	0	0	0	298	212	209	354	371	309	472	226	253	334
1479192	1334073	1477737	1321228	1270149	874660	1147246	1143374	1103519	1163457	1620987	1301141	1509007	1225088	684620	1226492	1115441	1366641	496200	870525	1685059	1208918	1749335	1219747	1291075	1204309	1317756	1187746	1370377	805927	1577521	1200081	1204094	969117	735059	1283210	656871	964352	928694	1173906	198718	134518	109210	199780	199224	186800	155060	128076	158412	203815
1100186	1034417	1181172	1062659	914329	771322	913667	884703	1023911	987384	1196075	890969	1015735	787054	786003	754661	814734	852299	667168	779309	1402170	955375	1251263	967706	823641	944738	1039303	1028844	1057148	774099	1153057	773287	1132167	815330	663400	989664	473266	850322	795053	826727	210617	162075	145216	184632	183165	200046	169942	151439	178087	181338
134069	76809	125302	85905	64486	51714	79836	62296	79294	71067	38199	31716	30802	46156	33457	28390	53791	55261	20410	28945	72103	33144	103047	48857	123888	74999	77747	41177	79876	48104	80440	66027	75132	64708	50931	67490	43584	65145	63628	65568	9807	6130	5832	13495	13607	13975	10049	8495	14594	23575
364863	327338	347702	372206	325591	234592	278782	244390	269921	320466	390063	338982	378662	303719	214526	298009	322931	335992	180534	232789	408277	352877	329969	262333	234855	277961	310772	336156	320118	263610	330593	213584	336285	231478	160855	280247	186233	257581	268396	251587	49281	39697	37534	42101	41733	51848	33016	30829	36565	49969
323864	227412	284685	279913	194097	158115	247854	236833	248151	191670	235552	163980	200049	151657	154248	161873	154760	200556	164146	178334	402171	316649	430760	295251	419941	241159	305062	258577	326685	352841	272724	295412	293950	253534	262266	405721	278434	230505	237985	309764	53371	44404	27369	53927	42359	47772	49283	50250	56637	43537
459561	572076	587622	494842	630925	345200	419668	284247	579400	446297	723441	1188940	1039800	670837	437341	624084	471319	543386	345048	627362	801883	620405	929288	946822	670385	554409	633946	824876	760009	627682	404612	725055	586709	474449	269593	501782	309766	400008	424626	456836	93036	113198	118131	149852	153314	148726	106284	106080	108477	148235
112184	141200	127228	143282	121622	107863	108888	93087	104005	113932	44924	39715	54277	34964	29244	35717	35364	41112	25754	32491	76929	54969	66242	56568	70983	55003	62084	65236	65134	47124	113285	142204	198754	107409	81795	99294	79407	105022	111033	118360	1851	2731	1549	2514	2222	2842	2235	2053	2105	2573
327291	242133	295220	259504	214490	199392	257570	159796	272107	208294	284590	180648	235998	156959	157881	151557	164780	188628	178658	162217	339783	175702	228131	177005	221556	226452	258432	231010	220422	242826	280517	154473	252463	184149	196366	213092	195143	202185	201768	203420	40106	22244	21467	31011	29117	35379	24760	24289	26599	29302
496613	305709	431288	448043	328188	296279	418447	448519	313860	363676	501623	294930	447373	362800	314276	341971	243889	356000	374752	364864	376465	430718	242491	205154	150645	136952	204498	278795	217545	213011	407971	310031	305999	221110	254887	355736	193841	237292	381891	228391	27070	22818	12979	19975	16946	17849	12537	16471	14523	14854
1040512	738423	860094	786185	811126	700045	754619	776966	711934	781723	839746	455047	631871	430835	330190	407814	482939	491921	313413	402355	1446655	804334	1055967	939517	955484	819468	852092	928774	838882	789195	1061767	789809	1032674	705561	505957	752127	520156	729472	733335	719230	186532	127102	128694	155840	146059	163476	128148	119178	130653	197085
0	0	0	0	0	0	0	0	0	0	37648	187674	195401	104492	113082	204727	202154	157146	152839	196812	2119669	724892	944267	838499	854180	988506	1095501	1027500	1178340	902122	834582	776900	878163	683157	617590	772887	623423	670097	831278	663631	860850	500459	523168	411370	537805	582651	338627	359755	601164	421233
24980537	5632322	7181343	4578018	4409950	5124083	8671014	6355252	9726911	5987829	21076430	5851182	5623218	3338471	5001478	4239256	4600133	3743053	4685572	4716952	22447412	5358197	8841595	5048535	6224606	5233533	8683761	8117146	7889014	6879064	17151562	10783582	8042787	5890069	3400519	5331320	3508895	3942321	3705296	5974010	5522138	1901096	1078313	2190822	1923483	2187459	1869407	1563948	2231753	1506204
2634862	2422527	2723751	2273241	2185207	1829504	2168933	2150687	2049556	2235547	2845122	2530732	2662528	2303039	1507048	2285741	1886499	2575663	1258672	1826641	1741998	1685936	2165835	1829293	1977447	1955188	2071916	2103820	2419181	1388003	1587468	1562359	1678229	1726912	1703842	2352259	1476148	1855749	1889968	2070788	570946	483347	391801	639670	664637	668401	565972	439933	549174	667537
903768	816198	1120741	892126	654514	571480	934911	672501	1054116	772036	828918	736492	781472	696954	732858	612211	586506	785995	630300	834651	884721	751497	1140774	665114	969394	750856	918385	939062	896306	1049327	1014918	800678	1167258	914838	907316	1125131	856412	1037354	854948	1089154	131282	119895	83670	151082	144793	163905	139034	115214	178190	181057
460782	634369	635066	904046	833623	607655	821558	502800	575142	709951	612543	640725	824186	634172	449764	593776	645471	795321	385749	466885	616144	514258	629627	543546	592775	605260	682984	496135	731863	478443	321528	432715	556705	537220	347553	672043	271466	488704	557892	673611	94098	91397	125942	151307	145957	184011	135763	110888	145721	178735
2763661	2301052	2632659	2682498	2207577	1929360	2372787	2393137	2223321	2273736	2196550	1989977	2333066	1936323	1583700	1874414	1770575	2103944	1414266	1635480	2578834	1979203	2504212	1978057	1908301	1827502	2307978	2159754	2589265	1595880	1872738	1551795	2198798	1609095	1441475	1990569	993259	1481400	1695658	1811248	295588	304092	284221	345589	363436	403985	333141	248467	313109	365558
150394	169493	194669	176097	171726	114939	164961	131052	164532	178656	74541	91419	105129	67970	57580	76119	79262	74603	45597	71413	26280	19993	31610	20778	20715	27842	27874	23706	26103	15190	42426	57685	61438	50594	42762	66916	58847	51025	63968	70875	21269	15473	14206	13026	11654	10678	13141	10851	12667	7252
24189	26463	29260	52202	52628	19225	54191	47799	62874	64468	28729	44106	49271	23225	28187	33241	26619	38947	24755	34150	3275	2380	30923	24883	26661	18862	21358	3750	3678	15430	7373	5597	32819	16370	4045	5658	1960	5891	5995	17938	683	660	914	2271	2238	3520	2147	1334	2227	3049
37035	41875	42807	42402	39994	29871	39194	31188	32136	43206	199121	211407	191609	190142	122914	213049	210574	215773	112682	151850	114706	85252	166731	128736	172295	141534	138769	151508	129619	111528	160478	179568	265534	212356	147451	222829	154333	205346	213208	232538	17331	19790	21894	29265	30198	32255	26604	19884	25797	28582
411499	415162	433732	465140	349150	315023	462285	332635	486918	453012	270881	390392	304804	290841	304390	281098	292997	367301	282494	324430	329447	360860	412414	324797	323629	291259	357405	382623	479156	330620	300364	288931	699729	320361	312580	440072	297217	351930	382075	352581	37253	54198	50182	40975	42695	45257	32511	42871	42063	37219
123066	106974	121065	87004	118349	77968	77916	83106	97998	102685	208850	196236	208190	162728	129453	112164	122928	174738	119557	94648	91431	120309	68087	52049	36599	39350	40289	69748	42200	59093	144189	179195	160778	98443	84416	82591	65338	98111	98338	104867	2647	2413	834	1767	1878	2491	1557	1581	1151	1178
0	0	0	0	0	0	0	0	0	0	5220	6644	6851	8318	4074	5993	4375	7335	4562	6356	0	0	0	0	0	0	0	0	0	0	21292	20879	23886	19987	15503	24578	13072	17830	18633	21776	3259	2615	2318	2738	2714	3265	2129	2206	2591	3062
1098245	617720	694194	756110	817401	591794	682978	532561	526130	785153	1073847	517061	540777	489282	298136	434002	450293	560768	220568	397798	1676452	698330	1100507	783474	1111535	837150	995691	802749	924738	715550	1103654	564401	892300	881865	420538	661177	434461	829067	711194	813817	165121	104825	91408	119765	134502	152422	101440	110946	137441	178256
1648883	1695338	1768565	1756574	1278373	1093267	1528351	1378590	1727828	1389283	1722755	1539126	1490917	1342492	1440696	1392284	1467651	1603666	1284616	1379087	2156024	1611299	2091347	1380072	1558365	1361409	1546550	1544915	1598099	1402967	1315119	1154410	1330394	1274782	1362297	1725432	1394490	1381280	1322815	1563980	399991	254763	228218	337805	344131	361337	308587	254492	330553	428766
39805	166306	169608	196726	163936	110308	148605	117292	154994	149448	66609	199457	254027	209101	248181	183720	267956	230675	218805	254704	0	0	0	0	0	0	0	0	0	0	22006	84516	67466	81430	114563	133012	113198	80456	86829	117867	22139	21038	19383	26971	30100	31990	22238	22027	27012	28770
2075148	1770940	1958054	1622919	1436043	1302482	1671106	1998983	1401391	1566005	2000497	1469875	1841383	1332488	1312582	1436139	1652989	1367068	930924	1378737	1894034	1364915	1698260	1188790	1333339	1437758	1627494	1670920	1760403	1592910	1491052	1149954	1383027	1128037	989021	1389756	781126	980927	1084660	1277733	486774	361500	311555	450133	472338	538049	414462	331400	431749	460263
178016	106734	145418	68092	89194	70716	91922	165679	84565	93139	281837	138132	152316	132444	126665	104892	95801	143674	61956	122296	190199	76129	154300	107960	115092	139641	149266	101510	220084	98077	150542	98707	138534	115470	90295	133095	74791	95892	106456	126217	31380	27036	13146	22962	21952	20307	19779	19241	21591	13372
71089	73853	81634	80452	66234	52305	69534	59348	65816	65820	33937	33688	38570	29836	23699	26682	34855	29854	27946	29313	83003	66299	71200	58049	74570	60829	87067	66243	74008	50241	86746	92783	110137	87003	71977	102914	84188	113453	107274	85833	888	891	752	1527	1104	1267	1008	943	1003	1202
1487926	1414137	1700388	1463296	1378021	1152481	1396112	1355898	1691111	1466708	1560853	1040174	1146469	900545	1038506	996424	932346	1068201	887424	1000757	1642743	1223954	1533968	1138862	1130601	1285405	1276246	1327571	1162414	1445011	1210363	1016075	1217814	972532	1149484	1183458	863061	1019367	1011755	1110280	250452	193276	208378	246913	265171	273749	245816	173522	240496	241843
3833385	3510541	4051450	4045790	3626900	3014720	4021308	3672810	4452509	3532156	3722488	3958624	4563530	4229715	4765297	4364599	4569759	4686128	4809170	4622448	3321644	3271179	4192910	3926884	4093733	4573946	4427775	4537255	3965328	3894781	3623718	3876834	4022559	3619685	4341151	4745522	4236000	3964740	3623738	4286960	1614078	1331065	1290467	1762724	1753745	1875036	1508367	1316019	1585829	1665481
7312047	6229162	6444634	5736699	5097184	4699725	5893200	5715613	5548922	5291446	6774046	4972915	5627129	4588627	4353034	4486919	5310445	5399326	4159984	4599487	6696303	5067501	7643782	5632828	6615208	6438969	6870868	6691103	6060294	5006304	5394196	4909309	5825521	4708369	4092290	5775825	4004437	5072525	5428995	5482526	1927859	1591652	1359282	2157455	2140004	2184638	1848484	1530144	1988983	2344965
1240954	595293	732370	596177	625395	525268	456497	506217	478106	512079	1427438	765105	1097248	621305	434630	609353	533653	678332	364205	517169	2785750	1152035	1073086	1277981	1200958	971017	1104611	1688867	1685793	1300538	1325448	941048	963827	955333	672688	1042759	927500	1053464	965636	1015839	209880	109456	83306	84181	86065	113047	69045	83377	57045	117515
3157016	4339902	3757526	4682552	3638783	2400885	2794825	2337247	3712195	3006517	3236235	3228722	3036335	2749151	2619028	2363464	2967319	2938320	3383591	2708951	4077296	2719402	3339831	3057594	2144661	3324724	3553605	3445387	3517761	3107791	4091503	2503814	4295907	2217965	1907519	2539936	1731429	2417388	2559853	2416782	1305175	1372025	1094751	1007359	1090025	1200416	917898	846385	798999	1219817
329110	469848	439248	573357	235543	213928	326903	191438	345095	285252	159856	129905	277986	169715	142092	99174	113865	250411	113737	162604	509352	336817	436533	413074	619153	564089	417963	388613	683794	622955	305589	153952	224889	236440	462216	325762	472012	313914	352784	216340	23672	22535	26024	24646	20093	19039	11256	15431	13708	22647
124023	84660	104931	83157	88429	83732	82793	92641	92876	86313	44964	22188	20485	21615	23291	15579	12224	25662	14540	19493	38212	36271	144128	114514	131967	117462	86093	151800	136089	155228	9697	91013	92728	107452	95920	139851	69085	115243	108149	101483	1166	6777	2349	2605	2738	2424	759	2464	505	1803
806388	800121	633965	390293	577618	487851	507063	505399	336622	501837	1433167	638103	1137146	1227290	383676	964612	1060371	895772	372690	487622	1512296	1203078	1712285	970452	990397	850715	926378	2122713	2271563	908469	1572874	1691180	1061530	1223911	640444	1045080	819198	1363956	1511854	1086967	183889	99231	197424	306477	322154	182595	136919	162017	159051	200476
162487	168167	172780	171804	143906	115891	123437	116672	109745	128779	159225	171813	181317	104433	102908	153365	125968	182013	93901	101944	203899	176600	180422	165308	136272	161790	170875	174410	162623	101209	139595	131196	139525	99353	82709	149397	70697	100249	103467	101107	15862	12295	10993	14025	14298	14832	10759	11021	17373	15517
1541320	1244087	1663813	1350030	1252851	1135981	1335833	1279101	1358802	1314386	1091213	954679	1026854	982026	812782	1027554	877814	1146545	700320	833166	1500345	1089950	1747679	1419136	1497279	1409152	1480358	1598835	1612082	1123684	1424135	1529247	1722752	1617777	1281150	1915745	871178	1508512	1633880	1712334	236858	210315	207326	238166	229227	240094	226210	209740	283557	211622
198503	222282	253443	265017	210444	203668	233986	201023	212475	233640	73261	60895	83991	59503	58207	55718	63614	73839	50617	52451	101845	82911	150327	83467	111517	86321	81961	59652	66952	59249	100177	108473	75279	89022	92672	101141	63753	55897	59034	104857	3887	3989	3372	4844	4505	4365	4975	3627	4026	5114
1745618	1566394	2215073	1608109	1711339	1399011	1561877	1584429	1767659	1853559	2249930	1882760	2360784	1434745	1071644	1663320	1428179	1705371	1103191	1187009	1820863	1412094	2324556	1535163	1772283	1327623	1425274	1784723	1783513	1164035	1649315	1851359	1856661	1404056	1226572	1909805	1197503	1419672	1451843	1750764	585136	521055	456535	990636	912723	867379	695345	581741	818432	993652
843387	1213334	1279679	1108679	1152255	1281903	1276816	1183727	1334648	1440410	960108	821547	1620109	1612628	1731604	1408897	1561030	1366283	1148213	2156585	943073	806840	1353734	1321509	1807547	869882	808486	1806006	986741	1321566	1265825	2056776	2241929	1410108	1961872	1710079	1955248	1804972	1399627	2053381	351918	362906	320299	246191	305622	445413	566686	347187	475139	334085
46322	46371	49142	45613	41212	37054	38573	40499	36988	39782	86469	57166	79067	66225	50916	62198	68278	69531	42351	48961	71955	56667	87179	52283	67510	64792	63487	49914	54047	46793	76545	25335	37221	20705	15235	26517	12033	19799	19657	28385	7581	6260	7316	6844	8406	9007	7244	5510	7263	7876
855032	762302	771879	975714	811366	586432	622453	480032	758899	766473	673554	688559	718168	454324	355007	512152	547674	650231	324315	402287	749626	505599	667104	536196	660206	628091	747590	622342	883749	465107	652257	528350	590283	585321	326717	497745	267001	442267	501890	503186	123387	95500	93563	108128	98136	114643	96184	103131	89262	88282
62121	16942	25322	12705	25360	63697	17374	65839	18647	29430	36585	11282	66196	16164	9287	22790	30908	13869	4297	7537	77508	64284	50743	52336	34162	51545	42715	86778	40648	83470	106097	35981	73646	48037	36072	43191	35355	50713	43437	62888	0	60	0	0	0	0	0	0	0	0
2574365	3426285	3434893	3136204	2743186	2255278	3731342	3090838	3010911	3092487	2412300	2983301	3070654	2764338	1430789	2606023	2286972	3482883	920589	1686440	2709221	2944702	4247490	2294521	2960797	2122126	3210990	2617301	2387161	1370765	3306117	2943522	3960896	3834817	1831880	3800185	2008412	3073983	3493022	4088208	790884	888679	659328	1033209	1024109	861454	842161	712324	819928	1117788
1222159	1294171	1377001	1488421	1333877	1076054	1181249	1103709	944046	1226071	1111871	966401	1355186	1316143	675224	1139561	1138932	1426319	479264	917313	1957089	2041961	1354778	1069235	1182269	1259508	1364360	1748675	1139990	1233562	1547753	780311	1320454	977582	661485	1048650	684620	913128	980418	1047242	196792	154300	134738	184428	182011	186309	155226	119487	143233	207088
2045305	1402615	2081061	1348770	1111764	1327534	1929272	1525143	2160689	1370258	1961859	1377294	1106836	1184923	1549663	1018946	1209604	1253411	915258	1271523	2300599	1974741	1741425	1049133	1019603	974966	1718543	905529	1024861	896409	908002	615819	740226	572251	501512	883096	327965	569077	502921	710611	653140	299500	373670	137958	158495	114777	550806	144007	163378	153588
50563	44661	50530	51286	42732	36369	31759	32254	42397	45715	98707	75881	121737	80817	68491	69859	74061	87295	66652	69119	23919	14347	12114	9941	11246	16466	16417	13408	23313	13080	28655	25287	35787	28542	29025	28653	32528	27580	31384	29812	1276	935	759	1061	1066	1489	881	910	1153	1339
10201	14269	17778	13474	11010	9988	13680	11415	11199	12023	20657	24874	31652	28077	17651	23497	24854	29930	14190	17336	22837	20253	40469	23711	24476	23190	28014	24929	29111	14265	8846	13051	16724	14637	9981	16080	11165	15892	13780	15387	496	814	625	1028	992	996	871	828	1005	1067
453232	223054	308102	210059	191625	228904	169950	231237	295431	214501	389822	360208	346330	285665	183821	171100	148645	276490	211153	258851	517695	370556	190287	266696	228699	439236	496348	153503	486603	132755	284093	136610	277901	164461	109048	137025	206818	173755	174635	131564	50155	38486	37850	15405	14302	15854	17752	28950	14009	12139
424808	452428	523082	433784	387170	344895	418177	359755	487954	383678	474098	459790	489514	359670	341876	276351	410599	335695	392281	409402	772786	692076	588703	627253	501704	570930	722859	610150	726199	491175	476942	290512	472764	290509	238600	338468	267593	375871	367911	327892	29864	28944	22774	20313	20936	18420	15947	22175	19647	13709
513995	536442	603469	543186	547645	479858	510963	460836	585093	527903	624069	712926	705997	601267	650262	658905	629646	674229	620669	587832	722364	626291	990323	830549	900261	849355	797079	940929	786480	810406	514304	649423	866764	669985	667644	731789	564487	633820	667605	780146	121364	148078	148086	187789	197695	202299	157342	159489	172943	190838
68298	137261	136827	132994	133925	110977	128100	127927	108380	97707	36543	73857	188080	85988	35901	74210	110735	111092	36017	90524	69570	259516	154911	76363	105305	98522	126284	140279	93720	196519	45523	122247	40752	92684	43036	65640	82029	47647	49003	121288	0	0	0	0	0	0	0	0	0	0
242638	166078	247797	166147	169074	186387	232203	272114	192499	159625	1079489	742307	705547	725559	707979	633275	672057	715849	647318	676678	0	0	0	0	0	0	0	0	0	0	573707	885765	775225	725308	695910	917475	853913	644386	736054	913626	45322	69444	59226	86776	94820	99039	78581	68215	90053	88569
359340	70458	150374	76863	80318	77839	88467	167837	136462	97737	132820	112639	219702	62815	98381	112267	205714	90423	175440	78068	482081	104691	198683	152544	122328	154728	182159	148319	231601	163964	0	0	0	0	0	0	0	0	0	0	0	536	3218	14886	9883	33982	2139	3153	1884	66713
195446	135322	204906	139963	149404	101736	129167	137692	178063	116841	173602	142230	130848	122547	108458	100987	110924	119181	132770	90451	197565	208004	209657	130555	182274	244720	232461	220664	218513	175129	236159	232803	170877	199620	205769	226379	220105	169765	143195	225303	35333	52077	38675	43811	47511	50530	38948	35927	42635	38954
0	0	0	0	0	0	0	0	0	0	5937	4796	5346	4382	4077	2751	4021	4303	3141	2950	62397	44099	59082	45543	30538	33729	40505	53763	50950	30254	22310	10727	21313	13320	9821	15567	4328	17662	12902	9668	167	169	141	164	190	192	177	93	205	109
1391240	1284902	1445227	1329783	1147918	871981	1426070	1106624	1083550	1309928	2836187	2000511	2065686	1878956	1192280	1571643	1867664	2195436	898661	1416487	2459250	1558981	1857128	1353747	1528745	1100019	1586470	1287018	1474279	1226209	1905471	1234368	1720804	1150357	635380	1321883	606115	1184119	1246569	1322918	433366	285460	252634	287992	297671	280195	306149	214192	253852	320767
480766	521888	790439	575886	553428	541707	478851	511625	440785	426144	541103	381357	590135	583032	286731	438334	429662	627721	234854	305074	560156	540392	1021099	560670	1044909	783868	784140	1027946	633330	589959	336039	388126	552757	619580	264779	435523	286168	431091	420120	469832	38315	33832	65385	78603	67303	67916	91674	62097	63173	65361
95381	83243	94050	97645	77657	59020	77309	66619	78469	78569	0	0	0	0	0	0	0	0	0	0	39351	30757	39492	29267	44179	27534	33678	30234	33395	26823	0	0	0	0	0	0	0	0	0	0	0	0	0	0	0	0	0	0	0	0
706875	497540	494713	486489	431799	388230	469508	398596	404980	401063	598429	325931	397651	292811	185821	292575	377833	317289	165098	296663	640379	357912	457151	313478	425170	281973	367113	307098	376987	237957	684353	331884	533146	352789	227976	424586	328371	417369	453618	357041	33861	27055	19798	31790	31463	34432	28456	19447	26161	37307
8433771	2729408	3726306	2687981	2141103	2776591	3651424	3101193	3886011	2956611	8738565	2912781	3103644	2744256	2509941	2229278	1730880	2562293	1637423	2868270	3984986	1834959	2430380	1674510	1960932	1534873	2075831	2177238	2115564	2498923	5903531	3964181	4248383	3292362	2484245	3297717	2611712	2180806	2542774	3657778	2115256	779490	587734	914352	857801	820129	902841	639596	787197	925860
1982	182197	35570	330907	151897	116779	111619	10018	37304	94494	4047	48458	127108	20286	23393	102512	107638	40329	24107	45472	0	0	0	0	0	0	0	0	0	0	0	0	0	0	0	0	0	0	0	0	0	0	0	0	0	0	0	0	0	0
0	0	0	0	0	0	0	0	0	0	0	0	0	0	0	0	0	0	0	0	0	0	0	0	0	0	0	0	0	0	0	0	0	0	0	0	0	0	0	0	0	0	0	0	0	0	0	0	0	0
3025876	3085082	2505233	3126796	2883963	2286286	2703427	2447537	2597870	2366224	5119451	3059915	3770605	4139419	3584300	2719302	3987590	3553454	2604141	3855848	2903268	2433849	2043692	1942345	2025253	1578383	1803421	2179573	1871801	2508011	4575657	2051623	3199807	2067443	2095208	2567722	1953174	2245343	2134431	2137428	261223	111021	141141	81921	83211	87618	108339	83383	67667	84329
1461823	1330265	1451841	1358193	1325960	1066838	1265577	1094961	1177445	1290583	1808296	1650228	1942825	1494697	860667	1470325	1387074	1707040	637293	935009	1082836	644843	1172472	782758	925853	711866	808421	1082766	795319	765607	1137421	932375	1291026	894983	573595	1086614	381690	790028	843601	1132074	550121	484831	436805	612162	656752	667804	576663	386409	500566	550594
0	0	0	0	0	0	0	0	0	0	0	0	0	0	0	0	0	0	0	0	0	0	0	0	0	0	0	0	0	0	0	0	0	0	0	0	0	0	0	0	0	0	0	0	0	0	0	0	0	0
592816	642672	644693	701036	568085	441876	605662	498434	553261	546547	840854	673793	743533	601008	592878	572667	611242	720430	548786	617267	827101	554394	731954	601483	750095	615501	672598	682381	653538	561723	658979	466035	700551	524929	459163	633037	481666	527647	558993	621011	87155	93495	72522	102824	97171	107519	86022	82206	109667	113909
4060261	2385390	3265928	2481447	2337558	2224424	2713115	2540697	2554860	2642781	4370259	2881138	3278540	2696907	1988195	2505296	2321502	3027655	1893636	2689544	4059000	2708681	2918287	2236215	2328699	2231570	2673903	2096739	2240588	1464959	5286541	2679629	3436708	2499585	1829985	2909226	1686434	2356972	2577155	2554693	540404	344506	257661	410986	382118	392265	340239	305714	327716	393206
36244	106722	104398	100310	77038	70325	87026	58006	90792	80899	24760	81269	79569	49940	57115	65723	77958	80456	45703	34978	87190	156302	248605	161671	116770	146559	219032	187948	149006	140556	108188	216574	203451	181768	170917	214580	159888	164861	142591	241486	16065	43610	34115	49649	53423	58153	45963	36914	51442	49775
64366	63878	63312	350378	338867	41305	369199	120698	194650	336131	46272	385150	315254	96870	325967	258325	75244	528024	54718	335885	23556	15947	982193	967292	945955	694667	584515	43380	42159	428906	76718	58970	1532545	929526	47749	132934	37502	64393	51366	240608	717	1728	4524	267259	236055	320627	224923	158484	163110	158966
0	0	0	0	0	0	0	0	0	0	4747	15758	12150	12449	8791	11112	3669	24448	0	9263	0	0	0	0	0	0	0	0	0	0	0	0	0	0	0	0	0	0	0	0	0	0	0	1787	1841	2465	1550	1401	1869	1670
185918	326129	351821	311658	247816	160218	282741	183719	233970	240547	54169	86346	49726	69102	53685	62922	52845	90969	27932	42668	103728	117563	274702	122252	324148	133455	204207	132720	149468	98822	134278	123522	182252	147179	110557	168334	86270	135470	158616	203761	6920	9548	7073	15366	17985	11735	13926	7892	13178	9843
0	0	0	0	0	0	0	0	0	0	0	0	0	0	0	0	0	0	0	0	0	0	0	0	0	0	0	0	0	0	0	0	0	0	0	0	0	0	0	0	1453	595	1113	178	294	172	841	318	239	350
1588413	1322250	1483313	1230063	1235369	989401	1097625	1063252	1208056	1285632	1801198	1055960	1171639	932587	837372	880901	984026	1072694	493474	919301	2080823	1180635	1748631	1375122	1514611	1141718	1302962	1637276	1484670	1344323	1404478	899966	1266675	951957	801622	1190000	681630	1017504	1038362	1039414	181756	145258	143611	200827	198451	208887	163619	144157	177580	214827
781942	994546	976147	1062610	1016291	735240	792491	705399	727898	844302	787246	1001673	1152031	844319	428150	830008	839503	976354	345715	541821	708584	1236427	763801	893469	1011905	871511	1040285	1153364	1206220	753578	525811	456096	833065	616952	335695	572125	360327	545046	662398	589454	106844	152900	154247	194265	201235	267895	148701	123666	117720	334885
316890	411056	400912	435143	351098	293079	384839	325386	419216	381176	335831	335592	297109	286185	295282	334194	357244	275040	247351	385009	261232	272537	373147	256775	308936	337322	299293	248684	261525	239867	226132	151988	228839	153409	150491	214179	178000	179684	183368	182938	42617	40125	39440	64557	63714	82519	52829	34381	50515	90617
0	0	0	0	0	0	0	0	0	0	0	0	0	0	0	0	0	0	0	0	1962	554	1558	1831	2328	2315	1958	1469	2894	1936	1021	1405	2288	1316	560	2047	1892	1072	1522	1928	0	53	78	0	0	0	0	0	61	0
401188	210211	308100	294368	184550	196671	306590	257857	279834	252687	781485	267247	416553	282313	223682	218280	317499	291427	279646	288888	596165	358378	408800	344984	495125	401233	465841	480903	464759	449402	209452	144687	177838	133103	100547	171307	122768	118790	129336	143352	56501	38865	28646	59678	48815	55563	51409	35270	45298	45591
0	0	0	0	0	0	0	0	0	0	0	0	0	0	0	0	0	0	0	0	34959	27694	47086	26250	36786	25260	29165	33377	46404	42268	30539	47165	44691	45442	32369	55044	26647	44164	47963	44421	7168	3785	4628	4329	5033	5370	4006	3167	3118	6324
321150	208179	264319	203472	201970	187574	218425	236475	189571	254683	288690	216522	253536	199562	131729	187005	183322	216888	117276	155337	497004	327692	400764	347972	343292	305116	349571	324785	336766	256651	415383	351650	492473	400152	221897	396018	313373	344916	376004	374526	82616	61696	60096	64657	64354	66069	61958	59592	63513	52407
904508	1003011	1086064	1076961	932079	850309	916431	872417	941621	930104	855826	762147	836332	660340	691385	715293	662864	756456	672666	672643	901424	676914	972420	783065	752667	856627	736767	872067	751661	594829	665393	622575	875104	654194	633238	816420	511189	614762	666054	701486	171337	144358	176102	164414	165731	200877	163549	132557	151965	188380
257387	312070	362229	341372	317242	260906	296460	266616	305960	305043	314827	406591	460910	352534	397363	403329	463678	419393	451550	385995	327716	271185	347591	302410	275349	354044	299199	351939	334064	271795	329527	300225	467819	340278	351449	400339	284580	338184	357728	371297	38619	44374	49353	55251	60701	75893	44103	48085	55070	63169
819591	753397	725139	881296	571339	498008	675277	574591	664697	542862	729483	526137	571451	574227	539526	487129	550239	575102	511691	531319	765874	498047	783104	517592	657262	485501	558903	462553	485344	491739	599417	637820	602090	486014	587954	565979	465186	479692	496576	560795	173754	119138	121708	188586	193347	226646	161829	138488	163108	150104
782530	513062	739301	498495	480370	497719	577451	531672	646382	590736	712418	744307	734254	610709	690554	599689	539250	708041	519966	707728	373816	413346	384428	282995	189239	371693	404991	218284	232612	224757	298967	344914	318649	254780	266768	341357	169367	252052	250518	308350	138528	129010	121678	176153	154486	151568	141111	120270	128346	158721
543856	439146	634973	454253	441360	318648	459920	396480	448545	384144	1436689	1133094	1215774	702610	802917	867475	861660	927517	892383	1039616	1185562	459446	855076	674603	600200	584713	647883	567676	625344	536826	914861	765263	954960	549301	733030	628679	590362	608264	641811	712931	112233	68189	59931	104256	99230	105544	85040	71938	89568	106821
0	0	0	0	0	0	0	0	0	0	45354	22015	26400	34181	30205	18691	20987	32134	34937	18119	86451	78042	90731	81003	83283	48420	55652	84793	130574	67986	0	0	0	0	0	0	0	0	0	0	2182	1408	1880	2655	2167	2630	1456	2721	2411	3271
870287	501822	635465	490348	503797	440606	451892	549000	466884	519087	945426	552440	685543	534067	508232	521031	547746	587213	538847	496525	1327743	728046	689487	711561	559455	670110	688484	786109	916217	583312	708946	538841	714276	608099	544479	530109	683522	547910	729059	477351	72614	47094	46523	51037	42234	55348	36073	41215	39213	56652
785248	620162	775902	580578	562253	445614	650709	580131	651065	556516	750427	570112	613868	482419	584540	550339	445514	644070	515199	572685	1125230	818584	1198107	807885	926431	970030	1017736	1022956	1136812	960953	853447	963577	834025	783925	924609	1218561	613334	746499	699655	813022	172594	144741	131167	202509	207617	204985	165688	142045	181581	149976
68762	68091	74045	80284	96873	38721	90829	58479	142537	110712	67977	78369	78884	55334	51601	49393	67978	61496	48264	69914	127060	79641	135419	76656	100270	79468	94425	89579	106982	105204	67538	52842	58354	47264	41841	49125	38389	39721	60256	45231	1207	1105	816	1541	1527	1896	1152	1271	1547	1686
182777	147413	178963	174703	123402	84467	113114	99957	122928	103359	250535	200309	194232	123262	136843	154706	142471	153563	156828	145275	393174	233061	283399	241205	222534	300055	257025	268029	321601	224654	176076	167381	151959	96898	112880	128874	92938	103509	90660	99966	106400	54189	46617	79085	70246	72590	56975	66421	70436	68043
0	0	0	0	0	0	0	0	0	0	0	0	0	0	0	0	0	0	0	0	23572	19481	48034	30609	80853	26029	32781	39012	24594	17448	10334	6746	7788	15639	5910	8724	6629	5390	5871	10590	0	0	0	0	0	0	0	0	0	0
862783	927616	701003	839842	967032	694238	795769	438822	879372	587409	738678	1078813	702026	552569	378335	583508	554174	485726	1453630	475117	694616	440637	430118	675084	657168	716149	656630	534093	372956	312088	654236	671216	1326458	685435	333379	381172	559089	724473	690845	511729	170547	238492	133734	135247	123106	139050	74569	209176	87230	184987
110646	91361	103380	94470	88464	66756	84328	85534	83813	84261	96150	92780	111376	81899	85771	90463	101502	98974	80942	85542	114511	86092	106526	78126	77828	79294	82055	81185	93032	72822	71803	59736	95643	67122	61431	81392	60958	68055	75567	76576	13533	11347	11218	13734	14587	14803	11921	11274	14274	14805
136836	90482	122039	99806	73196	74689	94655	79010	95967	89441	0	0	0	0	0	0	0	0	0	0	0	0	0	0	0	0	0	0	0	0	0	0	0	0	0	0	0	0	0	0	0	0	0	0	0	0	0	0	0	0
234525	294905	297389	252781	239570	208362	209995	180580	286989	234766	140739	112321	100459	125433	108158	107061	118758	127521	111871	101634	196856	156493	197954	199144	186708	187868	173170	215231	247297	149644	139101	170403	254661	196337	152524	203189	183992	166099	162430	153763	13819	10512	13908	15272	14381	17683	13527	14017	12947	17482
212614	259405	224472	258966	223335	150196	190332	179343	149460	231055	225035	210517	233362	134821	138888	190775	175670	158289	88748	111755	508470	389942	576264	381633	526787	366047	484180	302386	371710	261694	223715	187417	224815	171026	123964	172744	146403	162880	167161	221503	25941	24711	20578	33448	32530	29204	23987	24403	28359	42559
363086	261770	336581	276351	245424	187978	305183	218956	244556	272170	176954	108769	138412	105651	77103	95384	117382	124235	53161	89873	417398	282646	368955	262693	272027	223224	278315	251735	247816	188948	251695	231634	263145	192784	123597	238245	119624	186657	189521	205249	32144	22888	20995	38636	33907	36783	27305	25376	30647	34638
32279	30854	22293	28205	21518	15370	16095	20648	14206	16967	153809	122953	116182	99708	68434	104076	86476	124126	84541	88831	231802	204929	215647	190676	208108	191373	219497	204436	239005	218367	104800	131259	144432	171154	142529	190673	126204	188206	176702	181866	11244	14555	9795	16584	15447	24365	14024	12419	19206	21237
350038	171002	287889	191789	232716	163058	243992	302675	190045	210947	1018688	537900	978177	703606	447332	706557	800035	884965	248500	472901	886760	623931	869608	530837	609457	512595	554006	756642	496981	501801	761284	591366	686241	471995	299814	480830	214270	513889	544669	603128	233771	129972	149362	146080	166685	197636	160314	111493	158400	187798
813354	978063	1044745	932791	907154	705701	795067	755586	788013	794347	391286	346579	422808	269853	185041	309088	281118	332773	164231	198667	777957	491061	950318	659871	802643	581224	582460	745681	803678	502574	610654	414743	604615	447702	331075	551468	316969	439167	492262	491691	77566	84509	93004	113482	130743	132947	99838	87787	114103	119951
516611	353363	420552	338036	335660	276590	296396	348500	451622	324433	899468	574910	695809	473870	551840	477071	491559	509787	533026	484033	547608	356818	511904	476690	407171	401236	415051	477200	577584	488477	638919	347082	497802	252349	318766	398344	358212	323861	345189	319757	67441	84489	46663	98081	85319	95962	61854	77115	72511	74406
413199	172995	337579	161017	171754	159332	184144	203053	248304	175489	528091	272955	188077	237344	234031	173605	121945	200270	169416	222983	550642	236314	311691	292385	247131	221237	258392	154831	234822	104200	450190	382299	484339	307110	231149	403466	235320	322938	299723	264271	54665	35464	29808	35844	30680	32616	24407	32599	36500	15736
5620465	4311984	5100572	4881213	4888607	3935093	4621639	4239087	4014438	4899245	4843290	3299903	3930601	3031441	1818412	3231911	3269372	3703386	1440895	2130658	4888411	3027649	4078803	3053223	3295587	3279723	3871882	4112200	3612918	3049298	4080428	2921169	4113675	3014588	1857675	3545007	1981895	2851059	3150623	2998457	1866596	1038022	1143739	1448832	1482917	1640877	1521067	1112171	1235378	1768724
1647927	1566668	1747358	1710939	1466235	1147934	1477193	1310567	1264260	1446372	1835917	1587401	1737309	1506736	1100921	1420273	1578743	1836236	665766	1136133	2130308	1571812	2226963	1769203	1788734	1640537	1999812	1738418	1878375	1162833	2044986	1511991	2056469	1627140	1032765	2068691	828991	1614652	1684091	1876110	596856	538815	481560	669462	689952	697857	583888	463380	605070	632676
5264349	6217290	7441468	8238986	8327862	5873088	7394565	6042164	8066770	7199560	5894102	6499429	5940378	6737042	6013091	5180806	6136980	6403454	6872233	5820107	6282649	6292835	7400992	7455845	5707305	7792524	7742521	6907795	6936489	7136564	4304641	4839110	7372754	4838706	5222827	5924430	5121138	6205902	5968585	6197709	1216156	1605045	1334670	1774344	1678560	1799238	1446930	1494897	1516881	1347701
1113441	1125584	1283444	1127176	1034131	828314	1126376	996219	1119040	1145401	1261851	1053195	1166476	967706	661785	1022828	893503	1048130	659188	775717	1348955	1102691	1725232	1145090	1351394	1125401	1252712	1276242	1248393	795936	1111394	1136179	1427678	1049030	748592	1284069	816214	1059015	1111233	1220151	182806	161063	135150	210499	217960	221905	210099	139540	200309	247191
580091	599463	536173	509407	402557	327351	547721	325148	414495	384931	364858	231865	241464	241837	219368	182130	165020	269782	183684	221318	490977	303853	311464	295422	289641	334529	304808	377395	441853	340287	285945	145750	321227	256603	234114	248345	256476	228252	259502	180137	27088	20297	43091	19505	22400	20114	15986	16672	19881	22328
108126	96411	110704	97075	114049	66762	101670	84329	66099	85578	99718	97130	110589	62929	40351	58890	68525	89142	35076	55188	202844	151799	224297	155199	134929	112367	143032	175850	164234	125899	85928	83738	127514	83706	43250	77207	70938	85953	129317	89098	20486	15985	14860	17832	20796	22738	19204	15008	18715	25770
327266	412163	345798	393556	374682	254438	237503	268216	294399	290720	191371	261193	273581	154372	140681	167819	260839	227540	125753	177567	309618	183283	347140	300159	347647	354332	375713	385569	416867	365208	216013	240878	216223	250955	183714	187051	291574	177497	212302	214188	61001	62585	59099	51994	49237	70954	42586	67435	62523	67514
0	0	0	0	0	0	0	0	0	0	124135	67291	86355	52217	61893	61266	73680	76090	52375	36989	46944	48784	64134	52284	51962	46769	42479	52075	39804	32510	121381	108512	199195	122006	98488	136843	118582	127311	152975	143028	3941	7471	4248	7732	6457	9004	5755	4866	5709	6153
1717265	1397180	1586068	1410788	1363639	1152632	1358130	1380972	1355039	1341012	2356894	1723669	1978708	1548259	1464926	1598306	1708894	1829299	1486129	1385851	2032723	1637918	2005411	1769604	1736532	1901111	1796703	2233131	2245218	2020906	1634030	1218998	1992420	1482967	1416653	1933493	1066327	1478228	1531783	1590876	735142	784389	788297	890529	990835	1075821	759701	805730	795801	1082109
1687875	1279924	1569759	1241665	1298956	1085834	1394900	1383421	1124621	1360947	2731075	2156822	2581935	1766761	1531627	1701310	2090201	2087691	1370501	1725205	1983762	1514189	1842811	1376480	1669868	1404560	1522987	1595540	1561307	1382521	1801093	1322902	2263826	1510305	1045576	1794072	1033384	1698638	1724269	1598539	257302	192584	192679	212241	227923	253517	198379	182617	214649	261334
20571	78593	24206	60438	38610	17992	21009	18081	17297	21652	24101	18427	22802	13237	13913	15803	21468	15808	11194	13623	45535	35061	47076	30112	36774	50023	47882	47318	54960	68006	73993	54207	70005	52956	64860	73758	74379	61939	87077	66064	9822	9088	9820	10465	11182	14059	8456	8271	8968	12449
748071	548797	572584	491653	482683	386070	434044	478319	477541	476226	842755	467897	619578	416197	316901	393748	445748	462914	289116	326629	1022652	562310	649591	557268	476545	470211	522884	509690	474742	319373	872957	475647	659244	414060	275262	468971	165529	422615	459255	385104	185665	101697	106483	103726	100980	104656	90921	88302	88156	115259
262950	224586	254105	229164	227071	179870	218231	205438	211134	218285	294380	198767	268917	170930	134710	167343	216432	168361	142632	181747	287529	242457	246330	192172	206998	189252	186862	228942	241952	208035	199530	130143	193025	115657	90241	145416	96458	130645	133276	125694	20968	14435	13148	14709	13504	16510	11493	12325	15323	15633
819164	960767	982159	900375	823755	634277	779009	662114	747553	745945	619657	584370	653228	524732	425266	526921	525520	550711	431326	429264	1089812	845912	1195782	934531	998759	907484	1037635	1035019	1053318	778928	760505	668085	865713	697133	547166	813811	505432	653830	754177	769051	140688	125807	96756	124478	133360	142132	113225	101853	137444	140267
0	0	0	0	0	0	0	0	0	0	9082	11386	19358	18056	12380	11667	16504	16851	11414	10061	19203	23153	28071	18358	22566	20952	26636	24666	21130	16752	25217	40528	45852	35899	27859	46298	28541	33485	49988	44486	353	1137	728	1161	1322	1113	782	518	533	1562
13082	17261	16317	16541	12899	12303	15366	17583	19384	15253	0	0	0	0	0	0	0	0	0	0	223998	57973	107282	78875	35913	80861	103284	63016	104277	48946	40223	25315	33476	19204	21891	33756	11363	21244	25716	30663	7870	3816	3102	2453	2655	2545	4682	3168	4312	790
5106304	5960450	6715499	7044664	6120946	4701918	6473055	6437954	5752094	6170007	5062541	4573263	5802581	6010511	3608597	5814126	5909822	6571994	3465916	4223799	2663609	3384164	4656176	4220557	4636989	4221148	4679715	5271501	4845289	4164073	4065121	3665352	5012930	4250175	3536150	4938958	3616339	4264348	4634948	4908145	1552865	2215469	2023974	3121944	3114463	3391625	2547178	1864703	2474464	3363443
181675	404793	283382	398997	314662	256109	289764	257113	330198	314232	496703	338131	401641	312448	321137	343588	342536	358398	247948	365083	325797	338168	416194	294894	337132	396181	395544	430694	447604	397102	487360	433242	807062	484490	400417	559559	443517	486496	576158	483086	123154	129130	104417	147203	166033	160170	134743	112922	118086	143728
0	0	0	0	0	0	0	0	0	0	0	0	0	0	0	0	0	0	0	0	0	0	0	0	0	0	0	0	0	0	0	0	0	0	0	0	0	0	0	0	1539	879	553	819	1000	696	848	1235	966	421
630392	1164662	1252361	994430	1072135	993660	817137	733986	740177	801179	575812	524745	646490	544517	528918	557232	590926	676323	727660	540256	800961	1029782	827256	912572	1068182	1487127	1015500	1325294	1093316	920316	479899	561574	806398	745062	663363	713684	1078530	679975	813067	590381	216528	210086	194244	346619	302336	313585	280550	268610	214162	255297
236725	254340	259814	274859	258186	223498	242528	178940	191492	209756	191710	189922	259575	200947	118600	182500	197470	208889	107352	142827	224824	176456	178685	144054	201185	159494	180511	186702	210330	141147	137129	106628	181617	125038	84209	141819	82511	135510	141854	128304	10257	10276	9326	10039	10121	12039	7367	9981	6864	14804
126555	152780	155461	146525	141832	113524	133395	123495	122618	137059	181762	275749	278786	233572	204580	239463	260877	275798	177507	217961	154490	161132	234213	174189	222517	142168	186002	160894	177208	145865	113633	147435	169829	144752	115330	177731	121064	133465	143393	165104	15199	21249	17021	24255	22982	25611	22826	18493	23161	21364
335357	287038	338917	251757	257689	208536	208769	204636	251322	229230	516089	459814	493124	360751	374295	406708	356115	440033	362220	399774	729980	598377	638401	488033	558840	561717	591819	610475	571355	498362	669191	563172	722543	548359	519211	649710	573143	507660	601150	584779	54086	37653	32755	41434	43191	45498	41514	41700	41943	40543
0	0	0	0	0	0	0	0	0	0	0	0	0	0	0	0	0	0	0	0	20519	19063	19916	21885	28396	16428	43243	18797	961954	27865	42083	32862	47260	39612	20414	42438	15661	43373	42664	39171	0	0	0	0	0	0	0	0	0	0
5562761	2652950	3439852	2844914	2584529	2580610	2973197	3545253	2895573	2468159	7120508	3267079	4092961	3049348	3371619	2739076	3170569	2637614	2797450	4183719	8289994	3636216	5123340	4786111	5876363	5221862	5179747	8478239	5688775	6628359	4315164	3384740	6578468	3491117	4087309	4280017	2973696	4132767	3554762	3734528	1711072	913168	949720	1157026	1096249	1141703	914190	939803	1167667	1165206
532466	550602	503437	538599	545995	338107	435879	414967	407559	424069	397915	161721	210901	157879	130599	137538	156169	193111	106221	123090	293142	217498	217365	170669	179423	160437	189692	174277	194225	136717	439605	274223	273090	223155	186975	243161	147021	174664	237263	215620	252846	127244	155584	148711	150101	131746	108774	117460	133650	157231
94303	118531	111577	107961	105327	78386	94620	71922	82992	100951	128853	121647	120456	99757	74230	104309	108175	115815	51962	87333	148621	84709	150874	109277	381666	82781	97412	105536	131443	101314	234650	173974	507101	164882	142050	231720	208839	212639	267148	215071	114012	61749	59574	74125	78930	99485	48783	59481	111424	86892
2179645	1850240	1990669	2264499	1604803	1270580	1998236	1679421	1555532	1627670	1275710	828051	1135618	838335	555550	733968	870328	998030	403438	676646	1121471	749518	849977	802959	743331	718086	874069	823620	973313	716620	1342249	1027130	1186329	882223	691059	1279785	464773	992112	1035227	1028168	508336	538556	360649	718395	583945	634355	447926	429555	511171	726486
1195378	988375	1277965	993299	913294	712057	899638	961164	1004300	996225	1484341	954733	934133	1167718	845944	862945	1178414	1347281	761234	912146	1576150	1193523	1887143	1478991	1642546	1592742	1748655	1594071	1743559	1279899	1278148	1549470	1727393	1380429	1054539	1660188	1034223	1619238	1718401	1633692	197073	190166	162489	259556	294518	267345	176843	199106	222120	215180
117942	114709	141713	132827	115571	82129	109113	98413	125187	129724	255777	265296	308986	266518	235886	209473	298477	257739	282705	242974	62562	58141	69972	65129	45545	49752	52221	60031	73671	40717	161920	201947	355984	172974	246522	292705	231568	183667	230986	254401	29984	43144	33375	36443	45085	70384	36131	45357	35853	42258
572925	555767	532331	539083	552539	433811	535149	554000	573584	630141	456078	303231	406909	246867	192577	232896	233320	318451	168415	217570	586830	392961	519319	432551	454929	409593	426634	516438	524253	309150	599753	510628	643821	409756	283867	481756	246833	410456	433652	428193	59439	42632	40585	44023	45017	51731	41031	36630	40154	59642
1445005	1372057	1491407	1387802	1087554	1003851	1211609	1206004	1269198	1071685	2265296	1901959	1832386	1589142	1772009	1529020	1602025	1789131	1527943	1582551	2500906	2202240	2015720	1790075	1439987	2126671	2418513	2066800	1989407	1736021	1346349	1065333	1180085	905904	995628	1235108	610285	926239	896447	988876	531568	345717	317424	380855	397015	367266	387587	365001	401693	354677
1579790	1812745	1628056	2343607	1581358	1376395	1477645	1352846	1472449	1591709	1396876	1287615	1315056	1051777	720077	1186920	1214635	1240405	637896	783822	1793008	1538529	2106108	1757316	1710534	1458981	1631485	1509193	1714944	1024875	1009879	902928	1074094	919308	632515	1026341	588223	902845	950809	861300	306535	265454	251523	319169	307717	313233	274067	231014	246286	381135
1345676	2265471	2814462	1827651	2235912	1694140	2380521	1208488	2254556	2318990	1328270	1143982	977859	1068388	670768	959655	754626	1204534	359833	671495	1912559	1778818	3450043	2429002	3148851	2422775	2849367	2043076	1814157	836865	851420	1078791	1243296	1169336	838168	1648312	560773	1120447	1340600	1256704	114824	173321	112159	254517	219434	297415	228402	162067	244167	295572
1576775	1169992	968483	818512	748792	755830	660791	859762	606420	662471	2074354	622765	1156196	721766	725206	660288	1156946	793077	760479	614661	2066694	976716	1157239	941663	826668	1046796	1012157	1491582	902426	1186063	1519817	1118061	888922	741210	849986	1092499	631841	1061735	1064403	777040	233915	74269	102872	114143	120520	135458	108367	81765	112468	113996
123724	117306	140503	113062	110214	87622	112865	104557	134254	111390	113832	129846	183857	92238	94724	130675	129207	126419	116047	161754	96032	102046	115400	80860	91231	94545	112851	113975	98068	104551	94254	109022	136075	97307	80473	116252	142398	111289	108538	155694	29610	26061	21392	26834	29500	30956	22201	23185	23314	22987
770274	1756632	1800090	1850418	1717962	1587357	1883587	1031584	1693309	1584942	3177568	3576220	4062334	2844949	3453732	3122028	3729232	3779329	3191851	3803192	2687983	3979242	2930295	2189386	3530741	2471765	2533334	4669860	2533253	5391058	1162920	1247387	1174894	1005976	1510630	1637076	1454207	1197379	1072633	1422139	869977	606260	633162	693160	693952	683827	659527	453934	484967	704026
6174402	7617193	7654229	9104602	7933118	6792965	9104155	7681048	7609822	7257451	6135577	6786995	9296497	7155633	4862495	7035467	8751325	7990533	6191167	6479962	6166891	7056623	9647646	9289890	9430368	7429753	8293981	9359722	7455014	7780526	8875806	6224510	13766573	9333157	6586768	9426881	5262458	9094676	9641981	9766535	1828514	2022930	1886153	2035181	1994378	2148426	2098035	1411970	1622598	2795298
5651388	3299654	3712305	3107032	2942858	3090271	2658738	3937714	3978895	3352293	7941705	4281148	4845815	3369714	4768006	3202501	4623661	4779789	3069253	2691787	5623918	3879160	3855258	2260747	1657805	2605582	3515136	4166223	5035549	3403098	3644866	2116651	2716730	2532429	1925398	2802530	303320	2339403	1785928	1983589	367393	266065	265350	218650	304191	342764	163055	171940	184971	290637
1032939	760288	900686	813716	685784	580675	858684	793588	721576	735294	1017949	633899	829694	597002	496869	583673	594578	682060	454396	581226	1302544	811729	957632	684026	789330	674143	863601	774703	895788	791362	1044790	621322	925346	654801	521496	806136	537217	655870	671458	703687	91611	79340	61265	94524	95816	97650	88340	71230	80602	97076
1251257	1463762	1093345	1117762	921494	693134	954991	940591	871033	905112	1212922	834536	921417	687054	555141	706674	689218	828707	546902	566974	1559565	854104	1154606	686795	907979	888595	988455	1107781	1301684	1029384	1553715	869419	1366317	1000596	863306	1147341	1014806	949102	1220367	1040004	345827	236006	187743	292019	261761	238266	190393	200170	231226	257931
101271	153098	156171	139064	138701	107018	86730	75730	131473	130254	371955	507811	673365	439843	529724	461575	523683	530187	555851	443566	462212	529969	597435	582841	669296	847462	673260	639880	669955	555394	262305	332903	683508	341873	354406	396424	320526	343277	391205	339248	16903	25517	39321	29633	34215	41108	31010	26446	33364	42022
46732	70990	60417	60589	67865	43315	51645	34884	54201	60289	161035	57021	71492	136594	78216	67393	54186	126952	72902	54532	167555	74056	180962	117674	123057	112016	114977	99645	124270	76444	65045	72877	80845	76501	66581	85133	60444	74271	60882	82474	3919	3425	6986	9992	8606	8531	10330	7356	7459	10291
231770	195659	235002	176867	197723	155762	177101	154397	188723	188576	368132	273733	295393	251372	179705	231386	234578	292273	154169	193855	457807	302192	392700	351686	314527	299095	370653	356173	399331	254057	325210	239574	416709	254404	154469	299706	135288	228984	296072	270911	43034	34924	37896	39030	40236	45237	39580	29404	36006	50556
1894951	1930902	2191728	2182627	1852891	1545623	1864406	1556068	1806541	1784801	1677751	1388283	1665908	1283962	1104467	1223605	1441313	1481307	1096630	1261630	2211997	1503161	2032343	1732508	1766260	1523419	1736470	1981534	2022329	1668796	1895197	1490781	2413445	1688496	1448948	2029786	1433397	1831907	1902915	1857812	451074	337636	321668	409970	404998	452863	328455	305600	356180	439503
156201	246774	303229	205302	250257	196899	205776	170918	248722	327427	129281	177951	200196	231117	200388	157654	162046	193789	145106	172631	123416	148201	248481	142752	129836	178473	146251	184847	142860	128248	88135	133761	145430	136158	152851	196196	108114	130254	127263	173337	7502	13063	16220	12922	16979	18313	16892	15050	16166	16421
729648	599113	596571	628447	531065	436703	514116	497150	493125	499470	647358	449126	612200	367152	318305	382602	504521	440135	292370	347601	981864	598361	767682	572265	605991	501526	592355	637361	633356	572641	865854	519083	691302	505330	433853	681864	323498	534506	515082	625801	129029	82602	69436	90940	96025	91268	74957	67663	87128	89275
0	0	0	0	0	0	0	0	0	0	0	0	0	0	0	0	0	0	0	0	0	0	0	0	0	0	0	0	0	0	0	0	0	0	0	0	0	0	0	0	1850	1518	1418	2397	3069	2498	1931	2087	2521	2477
4277799	4537130	5560408	5270838	4701215	4246852	5916624	4952074	5646714	5521488	3495353	4648672	4477676	4007768	4623869	5137314	5089581	4934617	4584802	5307276	3680877	3471670	6045469	4741352	6059134	5498973	5769321	5846825	4773923	5857532	4272338	5424185	6442219	4977754	5343406	6056615	5211134	4798288	5053545	5993458	945525	1006776	795931	1510877	1422269	1488928	1082079	1048463	1434300	1248187
19655	35709	52452	43470	47037	41512	55080	47999	55191	49542	77807	37767	39049	32582	31066	33577	30265	37961	34337	28578	48421	39248	74661	44569	42613	51742	53769	55876	58497	33566	38906	43930	110224	41029	62588	63892	69992	47540	50938	50785	21619	22486	22115	29943	27977	30817	24233	23868	27672	28501
5309670	4954447	4961825	5045055	4553568	3709230	4445144	3832454	4153090	4411635	5236895	4346820	4630431	3861793	2710228	4119446	3800557	4372651	2495264	3205383	4685042	3697206	4194030	3804371	3286894	3640963	3911472	3811659	3606027	2390279	4628993	3374197	4764822	3375775	2135071	3638037	1722263	3584222	3687422	3274471	1242079	972300	986430	1262505	1187011	1325789	963344	906769	963802	1237875
723273	649880	689002	610792	568336	473067	506613	552692	552619	573711	899626	736413	731977	583019	398259	615092	587411	708080	391797	450700	805916	587912	808336	636238	643338	606299	631557	563553	642556	391095	620653	507448	701284	466746	355118	583724	324338	496010	536644	566368	56709	51317	46440	65119	70246	75675	61113	44387	56583	67317
101197	128180	128576	115712	134881	98902	82840	65910	95820	115082	71071	103585	95977	53480	38375	69396	63667	72541	50369	42679	58517	30348	47210	57432	29147	49146	47045	51608	75484	27033	48279	46637	50497	40306	25534	39969	19184	45232	40296	35075	7057	1892	3517	2641	2539	3645	1865	2501	2538	3827
554105	316921	380671	316906	323214	259185	405304	412337	356796	360061	702632	356598	540044	303892	248079	302397	432538	342402	187188	333271	595178	390179	457248	322620	319547	276135	369876	316212	341353	349218	351221	97166	252433	144912	103965	224168	87900	155545	152146	165173	83981	49802	43591	62515	57914	60401	51788	35535	43232	57872
160590	179712	194306	180329	182429	140000	174229	154490	176323	177292	182881	237489	274819	220277	208949	237730	249196	240861	236632	233951	180976	159167	233538	183971	231096	198772	210816	201476	186892	155021	96953	107805	181153	141950	107753	168545	109793	137284	167339	152352	31649	21098	29977	25750	26634	31059	23704	20268	23721	27814
73477	35397	42331	33814	32947	25654	30646	31242	36131	31897	62516	40074	44881	32759	35368	38836	41243	38698	36573	37854	107955	61397	89700	70085	80586	74650	82871	80878	98921	78166	29731	24792	40690	25450	26743	30794	33918	29948	31044	26829	2703	2717	2255	3119	3076	3262	2268	2504	2701	3034
250615	295130	289990	325602	249246	225628	286950	281686	274765	241825	272822	242743	268906	277359	210883	194347	261421	275799	294588	199175	373142	261640	336880	294381	364292	315402	355716	355273	338494	304543	251680	409805	366539	317332	237626	322478	283630	250903	304125	372279	38092	54798	37180	45637	39110	52840	39235	48489	33510	39371
227640	250196	252791	281503	213535	179856	209070	198538	230067	211440	312942	250295	285909	207498	226067	221954	245986	274328	188155	213920	447240	349853	532534	360303	428841	389638	425844	528062	539883	505274	308613	264006	341570	306593	335826	425103	247233	309317	321565	392393	36339	29535	27880	50736	50188	53390	41560	32999	50313	48634
562709	471428	583611	530891	422096	375888	467953	467959	497549	438520	493827	374063	469544	330909	348840	296552	380943	398668	362495	365894	419803	289381	390716	330938	333794	339172	351913	396639	346436	336500	451392	360944	506196	346010	328094	432324	334267	355630	371591	382153	38193	31331	37685	51524	47047	52963	43298	32905	43139	51987
69944	72800	76552	60105	80209	62305	56497	47343	53105	72619	50939	47621	60113	28924	29699	35877	49804	45641	29111	30536	140362	144025	149967	143674	132437	152630	176829	192504	197718	127701	68829	72344	91286	73974	53288	69506	47013	65254	64851	72382	3428	4831	4891	7143	7957	7500	4040	5500	4880	6954
152000	179458	112168	101459	85606	71629	83720	90739	84085	88721	125197	44475	75137	47062	33387	40801	61111	49027	39688	34534	83944	57068	62118	43434	54557	37209	48381	50122	48843	42857	36943	41216	44271	36774	28334	42077	22183	38420	40637	44188	10684	6249	5947	9610	8227	10528	6852	7338	10056	11059
1332059	1159639	1675318	1335628	1261734	1143274	1402352	1340026	1591336	1393521	1219813	1229412	1245471	1037369	1214886	1143869	1166945	1229285	1104246	1183212	1244783	996281	1436833	1024471	1162908	1115303	1164375	1325804	1112691	1110404	1009398	1115774	1329089	1114204	1166578	1602628	872946	1130524	1140977	1301742	333189	299536	291728	409331	403304	406876	352646	289203	389301	369765
184169	227549	252196	227258	226421	182667	220793	184451	212126	214328	266575	269584	311741	223770	239417	247617	260193	261518	219757	231718	320550	273014	311385	232024	250781	257639	252137	244367	226794	201411	213228	255621	301119	259542	291965	342985	245878	273490	260522	318258	32339	26348	25959	26817	27944	30106	25825	23517	27953	23979
394016	575474	529788	439154	399876	341438	452999	404841	525771	450533	150379	153009	207478	136079	143446	198339	195198	173216	151290	152853	178858	172768	226491	126975	213218	155990	179883	187613	179837	187615	234314	158451	198639	168201	167359	250579	169744	196176	163542	242369	22905	20046	13150	27279	24911	25992	26390	18025	28908	29254
5109	11710	5749	12497	7042	4102	4807	3633	4772	4678	0	0	0	0	0	0	0	0	0	0	0	0	0	0	0	0	0	0	0	0	0	0	0	0	0	0	0	0	0	0	114	75	197	160	143	194	91	135	216	224
151964	163144	131912	149931	104324	73942	122113	91468	88055	112309	126456	44791	67394	51660	37515	51945	48312	76919	34394	39237	116427	60691	66749	47112	45923	53647	55484	57009	51793	61959	90146	45042	57210	41794	27273	47822	21271	37940	31744	50426	20150	7758	8952	17668	19424	20362	15733	10663	16260	15853
109674	168726	169277	170258	176970	128876	164354	125386	163479	153048	140493	131720	158325	112604	117636	121391	124456	115470	122342	120089	137976	142626	261801	205633	271585	226167	221868	228999	216677	198562	103572	137925	185498	137524	128779	158136	110866	141647	143567	136818	19548	41533	33016	58709	56298	68732	42481	44567	52793	37460
94801	125172	133408	122665	120946	91636	112295	85757	106140	116469	75757	68806	77276	53151	45355	61220	61111	63409	49596	52035	72602	46647	62013	49752	53910	53312	61530	56848	65588	40127	39863	32942	47687	33344	26260	41301	24335	35354	37924	39015	9184	9426	8376	11610	11668	13931	9250	8528	9747	13431
28585	48667	39387	49303	39313	27355	37531	23308	26706	29428	143538	120943	156975	138844	82186	111630	115999	139681	68999	96072	167003	118502	154856	113127	165006	108486	125353	120960	118660	88480	60872	78726	104882	170152	119206	198994	108596	208774	210239	184198	26417	19479	19793	29440	26513	26291	21867	18140	20364	26194
2515390	2034788	2438360	2199709	2117600	1576428	2238584	2139953	2257096	2188403	2197430	1897035	2203971	1763402	1132084	1883022	2208345	2175297	746509	1278883	2646978	2012212	2504767	1908795	2466557	1538292	2042867	1968694	2097467	1380744	2326145	1920690	1997106	1701605	1076632	2271097	1097584	1734173	1846784	2391465	535739	457010	352748	596719	600299	627537	564664	318177	546224	686850
97374	80775	95904	78992	88441	79082	69464	93144	87953	95121	70558	66002	100957	50512	57800	47242	87200	54442	64040	60124	34761	30709	39140	34344	35184	25279	25955	37271	31733	36546	93501	94122	111815	80458	68486	86760	62095	82126	71840	87503	8146	8578	6801	9886	9277	9760	6934	8152	7946	9063
0	0	0	0	0	0	0	0	0	0	0	0	0	0	0	0	0	0	0	0	27739	19090	22000	16934	22703	17286	21501	19898	16739	14013	0	0	0	0	0	0	0	0	0	0	0	0	0	0	0	0	0	0	0	0
1127086	729423	594804	535462	548232	456315	561583	583934	464995	541226	1131202	498352	1040205	578073	304836	484064	552077	602463	295427	383495	1312192	678419	794804	620511	684760	574769	571808	774339	651992	768735	987814	494986	760273	379507	342916	467019	358863	626064	534043	519608	95925	49306	38386	60217	58643	59634	41011	48816	66037	74434
0	0	0	0	0	0	0	0	0	0	0	0	0	0	0	0	0	0	0	0	0	0	0	0	0	0	0	0	0	0	0	0	0	0	0	0	0	0	0	0	0	0	0	0	0	0	0	0	0	0
27464	51703	48428	61796	47438	33496	47307	29947	39237	45672	20885	28074	33641	27414	23550	26999	29099	31941	21267	24475	41416	31510	56873	38608	51076	37362	39703	50032	43254	42305	13460	12303	14718	11918	9397	15777	6114	10256	10359	12839	1489	933	1168	1081	1195	1275	1107	935	1047	1205
34297	30092	33840	32477	22891	23436	31715	27412	33230	30719	38129	27028	34182	26780	21123	22979	31362	23033	19509	19822	44524	34611	32562	28902	26330	26968	32381	35085	21880	24913	81808	65372	90339	60466	48122	83682	40355	57679	57634	67709	0	0	0	0	0	0	0	0	0	0
1049083	888349	946648	828053	764541	599437	763298	759827	742882	763538	926422	671856	874333	743931	512068	638033	622421	818030	454419	630969	802258	599878	687105	524387	610861	535443	619222	558751	625507	485419	621796	461185	671359	497365	395146	624783	445252	599111	576126	578664	107395	88802	74837	123386	125294	130717	92147	87806	122209	117371
118286	150317	143054	146990	124899	106596	126183	118709	115886	126616	121662	114808	137755	93353	96923	96432	100388	111741	101587	85559	193237	153879	177310	152240	137792	123424	135031	169712	143757	146269	111476	161498	182063	157464	164429	180970	153506	163229	148487	187074	6710	5420	5475	6678	6145	7828	5423	5672	5575	7215
1468598	1306372	1717617	1451992	1004168	993602	1353508	1188422	1773169	1459549	1614332	1220453	1215161	865828	1014681	1011630	958885	1226905	726637	918248	1228119	982395	1388280	1072939	1136393	1439234	1526342	1337833	1735879	1114352	1374499	1101834	1314037	1071227	1126663	1424552	815360	1031746	1039778	1190886	135982	109671	117809	151698	152411	182666	147569	110411	113676	110894
0	0	0	0	0	0	0	0	0	0	0	0	0	0	0	0	0	0	0	0	0	0	0	0	0	0	0	0	0	0	0	0	0	0	0	0	0	0	0	0	0	0	0	0	0	0	0	0	0	0
269278	207557	232761	200635	180817	144659	174392	172079	168809	191809	283657	169227	251536	149075	119600	135811	173451	185176	91854	127805	391001	226525	313835	232202	234456	196783	212899	245130	242816	178859	262962	173917	233330	163778	131642	214650	123749	175380	187466	181975	29843	18793	19578	25231	25078	26088	20600	18227	17581	26810
1277699	1675646	1425216	1597199	1462151	944131	1256164	977508	1164352	1189887	1253411	1168131	1536218	1104475	723869	1141186	1259011	1230696	645953	807335	1623369	1424842	1492500	1017017	1118994	995900	1204494	1355813	1328437	957445	1373882	962273	962664	658748	564837	921005	593461	624462	719055	813265	93898	76457	79711	92690	97698	86664	64543	54085	69718	112848
140141	263229	264210	284789	196093	158339	228124	144236	226239	206279	128795	167573	168648	165363	153591	140512	152387	191999	151000	189063	206986	205892	276946	225867	229026	226614	253970	225566	281196	194795	124579	132745	228615	177475	180116	221304	168406	184584	174667	186155	12102	18836	15217	20439	18211	20178	13288	16466	17359	16547
0	0	0	0	0	0	0	0	0	0	60578	42240	47497	31868	28711	34071	32824	37730	31743	36012	0	0	0	0	0	0	0	0	0	0	0	0	0	0	0	0	0	0	0	0	433	387	694	368	300	1147	336	476	461	417
213743	261873	288090	301707	230742	180980	235478	184482	249426	218986	284495	431764	437251	341457	342999	356301	333571	404423	414437	335803	280378	301129	275118	241906	176568	225974	280035	270409	258992	168529	305120	647428	677123	419207	414302	457475	254658	376721	342903	418738	13317	24033	22902	19712	21230	21625	19767	17631	14652	20072
1275462	1181064	1155133	1308120	1046960	895662	1105575	834628	1083170	940852	922601	659395	757117	591321	601244	591933	694408	628755	629389	641939	1529306	959838	1248573	1075752	1403217	1205899	1174689	1217106	1135150	1044592	637806	415731	617253	409257	405223	480663	388690	442384	420053	405589	306047	217785	220612	274253	282354	290486	192044	207515	191931	246979
453888	424056	348205	490897	386442	289825	347776	299319	347130	285143	227815	146550	173443	157562	139462	142856	185111	175618	134852	152302	491602	358367	368916	359540	417748	358198	420600	417006	438171	463821	220122	163395	227187	176360	186253	187780	191747	181065	196200	191164	99424	77221	75584	88816	98381	118872	84644	74239	92368	96438
21593	21609	23738	22005	15604	13782	18715	12096	14946	16930	0	0	0	0	0	0	0	0	0	0	0	0	0	0	0	0	0	0	0	0	0	0	0	0	0	0	0	0	0	0	0	0	0	0	0	0	0	0	0	0
2352349	2635514	2465410	2482212	2047839	1514748	2234634	1719170	2242380	2116475	3303148	2120597	2350570	1560830	1314208	1808436	1560868	2035341	1235020	1331919	3257220	2172213	3039950	2606447	2674376	3178509	3388322	3102755	3202758	2675552	2459500	2188960	2787951	2303123	1825864	2621020	1617450	2234207	2292763	2819484	328729	222553	178816	523488	508508	567906	332102	282967	473197	447432
4879448	4360895	5458302	4165772	4158599	3468882	5173896	4001079	4593854	4177370	5699855	4421855	4904112	4293892	3150803	4231753	2866690	5094863	3000692	3991420	5366461	4301018	6408304	5409186	6125265	4677908	5717112	5747515	5229242	3466727	5921718	5444333	6776696	5078260	4128326	5906398	4138260	5481215	5656384	5638048	985991	749609	535972	838402	815052	818712	830859	619621	653243	860843
2518797	2143878	2395140	2154172	1893988	1699870	2361771	1851132	1922289	2067156	4956562	3448115	3681026	3287658	2290903	2874084	2578255	3598429	1839435	2835451	4557021	3273731	3506887	2896678	2806415	2548830	3283971	2375166	2096119	1698570	5516109	2923343	3713947	2709062	2315288	3179645	3056191	2882586	2953387	3195371	965244	609514	538313	618755	560677	561728	799624	391272	412547	770993
80622	26424	69666	22129	23182	16334	28374	25675	54172	55753	0	0	0	0	0	0	0	0	0	0	0	0	0	0	0	0	0	0	0	0	0	0	0	0	0	0	0	0	0	0	13133	10406	11617	11067	13162	16487	11563	9569	13923	11775
1319893	874587	947124	958366	826462	563832	845777	565670	867153	734522	1118457	680019	735819	719330	554243	541998	562290	621716	617317	601604	1250131	640140	877269	802792	725855	733308	676102	904160	827003	610846	1197103	939344	1227620	937987	897788	1110580	796201	947416	1118481	833155	435078	291893	304674	304195	213181	326228	165186	263196	253267	311656
73392	115969	97611	103787	90098	61801	82050	57717	76149	78012	38157	54586	46892	41897	38819	46119	39801	51739	64548	41750	66695	67087	83538	68055	67855	76003	71811	79402	92660	86479	0	0	0	0	0	0	0	0	0	0	9372	15307	4209	12404	13619	17164	9382	14696	15310	15146
1064200	1000805	1130439	1028424	861617	709775	914896	828953	957807	872603	699536	686428	742787	695927	628878	681946	698127	766694	525237	624245	1735869	1315610	1794763	1226514	1337472	1230874	1351458	1296000	1316775	1090802	1054573	925590	1245815	895794	749677	1047376	727222	885381	964715	1004104	467003	289238	255260	365159	346864	344464	327703	272695	323352	365118
253397	135164	174552	99834	144597	74771	110996	146349	109693	110474	106264	40916	93278	47592	58884	49899	61831	58833	44191	51664	169602	43462	123154	51416	67073	58712	65037	95757	111826	111007	120011	50334	35527	36622	40140	59770	38163	30344	37042	46444	51208	27945	59965	24350	35428	31097	24904	20315	21639	32393
1189367	1182194	1277989	1078349	1134528	962794	1104835	971051	1269192	1127977	1219843	1443626	1457084	1030123	1030414	1174010	1137743	1178302	1479558	1206654	1354841	1232516	1590949	1419462	1406929	1352822	1436682	1387653	1417176	1231820	1069483	1501549	1536387	1152809	890167	1258397	1078048	1164345	1193474	1354439	138387	140210	127388	157516	160104	184554	150687	133157	141024	182400
48856	57736	69623	65156	54049	44677	54216	46830	56144	54592	28655	24955	32399	28277	21658	25364	26173	28533	19031	23166	34197	35667	49125	33921	34274	41335	42579	43385	45754	27333	27327	20466	34137	23448	18555	28945	32953	24074	24520	24178	1942	2024	1895	2300	2559	3638	2615	1837	2321	1951
1875349	2531887	2346731	3163208	2417012	1769960	2194834	1614503	2220435	2011830	1691895	1787073	2094405	1559447	1799262	1844207	1955573	1753576	2042733	1843462	2032606	1998317	2153203	2113068	1813697	2423824	2119294	2564407	2505666	2315008	1115077	1178002	1526090	1367798	1504319	1688218	1230887	1454129	1466695	1464477	225129	212474	217450	253126	267409	284379	202003	214462	224014	240213
1755727	592495	750580	538648	575992	603631	541900	556984	597174	648315	1592923	564954	861639	639708	522958	576387	743320	716434	596175	587333	238446	240072	276367	204850	203297	208890	206111	273985	199899	165013	1794551	683568	894492	561970	459259	650923	294016	578220	623176	546686	38781	23757	26882	20902	23897	26818	16709	22825	17834	18218
129231	80261	129720	93787	112258	87081	102974	86206	89468	100461	147642	106801	166281	133708	100493	90892	87244	110036	105132	118423	204985	166881	156495	138110	89882	100465	119435	128705	132592	78894	0	0	0	0	0	0	0	0	0	0	6804	4893	2838	6708	7906	7971	5291	5773	6498	6639
78542	119834	105957	112139	101733	74935	90547	69389	76361	84198	120322	89267	131591	88926	63803	86122	113950	107128	54774	71075	176145	140333	170250	138906	145962	138284	160960	162748	187620	134432	82715	65925	101450	76153	57819	86320	54596	79254	85756	84890	6056	6283	6274	7607	7359	8717	6576	4794	6747	8603
7224356	5400682	5800947	5264179	5185323	4066790	4924567	5023808	4322775	4994242	9658430	5082156	6751447	5901005	3751204	5378368	6583709	7017538	2920502	4098144	5751818	3336320	4057274	4078098	3850125	3424023	3882794	4606986	4935228	3703999	6837737	3058855	6739561	3815357	1950124	3877870	1765932	3621096	4230636	3404527	3983030	3004362	3245908	3409981	3675784	4226939	3137725	2861136	2613405	4177197
1546332	1424053	1553187	1638143	1259638	1000724	1300161	1287478	1365032	1172522	1562404	1308045	1647184	1171025	1275862	1312029	1232311	1400015	1213716	1073098	1946858	1215748	1705471	1134568	1280049	1430882	1325089	1559221	1611518	1495409	1307040	996642	1167600	975474	1277770	1375810	941727	1150735	1099558	1046351	179686	137730	129440	139878	146559	174849	120980	118188	184019	198513
0	0	0	0	0	0	0	0	0	0	414157	269437	744231	320527	174105	326047	430059	421268	115477	175255	0	0	0	0	0	0	0	0	0	0	0	0	0	0	0	0	0	0	0	0	0	0	0	0	0	0	0	0	0	0
853774	802414	796789	724678	603872	555688	630839	727641	612593	600794	750231	560557	610034	446217	477975	480569	575091	555747	380145	480930	978595	679261	829594	627215	713129	752221	737585	769115	756976	616405	491330	449802	461264	394594	381853	441683	318221	455335	422015	435588	84043	56047	65383	64743	70037	73770	67206	49062	64946	68938
391871	352464	494309	314925	360835	346334	433649	409162	442545	447828	250877	355230	346612	262898	335574	265519	222865	336846	208057	244882	442264	342378	823768	562931	501136	525405	512800	621911	538946	400736	373801	633091	765925	549078	545879	700005	280731	426536	474960	603221	65718	62775	75851	79371	80699	94393	82057	90138	95973	85246
140838	125307	114813	131199	118666	100167	144161	87007	155700	100491	134944	94943	104009	76709	69320	73656	94365	77068	95300	93570	158561	127987	131234	107093	115448	122211	161211	117100	111226	116575	119904	108581	119564	94515	80444	109936	77385	118546	95771	91706	27341	21422	20965	28828	28611	35661	23473	18779	26045	33290
11926	20571	17387	21460	18695	18413	19053	12854	18904	21107	12615	15474	18620	17607	11042	15034	14542	21745	18131	14525	16858	15675	23046	21322	18053	27024	21550	20359	19768	13506	13557	40362	31949	59705	82455	53493	98990	56257	59062	107832	0	0	0	0	0	0	0	0	0	0
178445	242424	262891	252229	267334	233786	266221	362341	220880	283272	330712	487305	512847	392043	317102	418201	377088	548427	632831	449110	181581	259498	318906	344792	345324	352335	324538	398896	244707	507263	125474	138215	190569	225494	170043	141467	179358	184206	185413	266926	36108	78203	65610	81570	67459	100856	81092	63440	80321	124990
0	0	0	0	0	0	0	0	0	0	0	0	0	0	0	0	0	0	0	0	0	0	0	0	0	0	0	0	0	0	0	0	0	0	0	0	0	0	0	0	137	358	285	194	229	331	243	215	246	339
247893	240002	274003	215720	236727	178346	220884	195949	212377	233412	247995	225380	242383	249627	198916	201027	188963	240959	189967	201974	175463	155767	217619	147980	181243	173686	194580	171602	173493	176229	131125	146205	191499	156583	129789	177066	156165	159044	169925	186245	30892	31567	32425	37078	39133	41756	31353	28197	37028	32666
2678800	1354453	1937232	1562507	1541771	1295645	1612734	1622511	1873381	1646786	1252563	850194	930587	764232	936933	887015	1146413	919723	838793	1094445	1733410	1064933	1320522	1051027	1467833	1138881	1370290	1312236	1479181	1472035	1045756	883829	1155331	923238	935634	1241734	1002174	953800	1069430	1077197	462785	241954	256682	328556	326856	363565	305589	226320	300053	286953
292804	419134	165459	268513	156605	131886	224267	179728	161578	133368	102724	65604	49441	58885	29222	53021	45344	102515	117637	68748	115438	28675	59051	43928	159616	64217	91668	72916	145373	55413	123925	90501	138038	196582	59518	93439	199068	110221	110316	70656	495	0	1921	20	41	60	37	29	0	44
125986	212880	236374	232412	208808	209327	226072	213302	219989	249425	76373	143042	133421	113493	139474	123265	95618	155880	98623	120838	107524	180316	245115	199006	217166	151036	185602	161570	157781	180942	107556	243208	240572	175560	137646	165787	124794	142831	179203	179089	10221	20575	20646	25765	22708	21638	19696	18424	20931	21996
1032106	653980	868690	786781	736823	576661	870109	737359	874257	688697	1364033	738612	654424	618043	676283	524511	546888	717259	573359	598717	1339001	671006	686099	591737	540838	650398	785659	579704	766903	422050	1376704	769594	850389	683304	729144	861419	554654	613216	572215	737312	312772	172747	177812	145089	129711	119378	157215	140612	136821	85198
3090891	1908284	2176238	1793001	1608819	1419497	1790393	2104381	1871683	1461286	4131636	1594124	1439800	1502988	1750867	1128803	1135998	1478926	1124434	1316675	3500200	2116106	2675528	2351803	1904686	1952568	2218950	1876013	2465335	1321735	2462483	2248863	2389633	1846451	1518656	2171203	1203423	1846585	1797152	1586847	459314	266447	260485	262104	242514	229345	214491	262451	271127	161157
563168	506977	503131	444598	399804	291981	454458	320198	405919	376225	466347	228086	210792	214274	109682	188764	194184	201582	132441	152771	457000	315341	242644	272040	204455	169293	216936	204639	282873	140581	370344	153938	337125	126955	87769	213291	117258	215505	206686	158274	25372	15060	11230	14860	13487	13120	7574	10312	9787	15886
32077	18108	30366	16633	16982	16449	24775	27068	31515	18776	28176	39480	27505	26274	19892	24899	29846	32310	23487	24084	68137	50361	60655	48467	52103	45808	53290	56313	51279	49326	43505	44243	53600	35378	33857	46698	32426	38905	40992	40914	1363	992	671	1409	1184	1383	1038	1037	1091	1628
2481956	1884936	1941424	1899099	1703703	1341569	1663195	1674628	1692817	1679876	2163905	1445056	1778382	1354374	1502918	1516895	1603992	1678810	1475618	1408085	2609109	1589088	1783823	1469540	1459552	1487263	1561239	1632553	1654652	1558775	1714956	1194032	1351834	967735	1051212	1263738	932320	1080481	1099733	1193922	402432	268293	244432	281614	295529	299040	251194	236140	247601	265333
1101015	861200	961458	861469	740779	627738	815736	835276	818648	731444	949679	651632	908360	662139	697220	681287	864332	778542	630991	780841	1204981	819425	974918	720488	774096	801656	865435	805613	778378	813415	1122203	825852	1000207	780124	837447	1118184	833298	916284	952750	957481	174892	113283	120257	158063	165654	178400	148735	117440	153265	163194
98210	135401	142601	113334	103652	85082	137099	106453	135493	127890	59967	70267	64392	58462	53995	63851	54074	69505	43586	61633	81215	54234	134416	103594	107904	75221	104267	90738	97866	59506	44253	76412	162443	80344	57779	97143	46599	71890	82445	78318	4142	6879	3741	7093	6936	7301	6018	5757	8603	5869
1450826	1450662	1555416	1501930	1154915	1055326	1390227	1323325	1373226	1266457	1524575	1296125	1392741	1089760	1066777	1080326	1203790	1313344	957936	1102066	1248911	918859	1578613	1159123	1443483	1118484	1360349	1365467	1191246	1187611	1465982	1656394	1595682	1189668	1200801	1635052	1073835	1193525	1279138	1466923	196949	160033	137664	229504	236414	229234	175086	167225	217936	230036
262432	213731	275866	233267	203935	164878	226070	195775	232469	221947	85331	65803	63778	58420	42434	62423	62290	57571	39201	52920	51031	37273	60835	37732	52125	49203	49765	47778	81289	35406	0	0	0	0	0	0	0	0	0	0	72827	53891	55038	85955	88565	104151	70458	48957	77210	85786
3076478	1850745	2064091	1867513	1418926	1426974	1714746	1904972	1763969	1775415	4895816	2081669	2952843	2466730	1036135	1854482	1898688	2187961	535032	1200837	3460087	1866182	2154676	1834129	1774306	1359977	1740678	1562666	2030208	1214125	4618201	2661395	3550706	2462253	1204479	2586783	1048804	1986128	2527512	2833336	616330	341498	289670	338062	369866	386734	346956	258742	305805	431935
28619	127730	50883	127403	90099	39525	49254	31501	38349	46569	33634	23015	36679	20429	16592	30467	23333	27000	22262	17963	36353	26858	40314	33471	33415	30851	29945	33491	37517	17174	19061	23906	23631	22800	17271	25562	12902	26778	25955	21701	719	402	460	708	694	788	739	374	614	892
1120389	948553	1071906	1006927	736716	600161	724343	882376	759159	796624	1238996	753251	966202	914800	571615	698288	833417	964365	414889	617896	1404532	854301	1230590	646736	848288	730821	886429	914277	805025	781692	1194068	719404	1197436	1081932	1010826	1661265	471648	1041940	911493	1442511	136578	84584	99890	109169	131021	129796	114070	73696	109223	125729
135754	135618	133857	125404	104196	93441	118182	77479	135019	95656	235193	139013	154721	169863	90999	113885	81456	169496	105481	97845	269975	260510	347017	230815	321090	174038	232126	213162	261156	199274	238807	286694	256323	217242	184865	290498	201471	150684	171297	249016	20460	18672	12898	38968	32879	41806	20464	27477	50698	34428
625767	580159	693466	661907	557492	513479	575515	521047	500762	524557	596352	366231	555920	412483	288745	333941	436138	437589	254143	326316	1053568	748011	801768	673192	702888	666324	745833	872286	1007423	678448	790170	545834	744251	505933	501112	794961	492523	1136042	650991	598733	126664	94505	81861	129979	128751	142191	104753	73206	113179	124601
9536281	9746602	6303060	9297376	7691934	7272369	6832900	8657116	6068286	7347228	10518724	7341229	10870195	6495240	4335188	8532467	9179420	7793106	5899493	4932156	10728642	7546135	8614759	7910633	6854805	7046900	6847353	9685642	7997270	9052132	10495437	7394431	10317983	8786820	6264450	10442758	3259087	12190448	8409767	10080098	4558375	2237321	2447563	2689632	2739305	3033640	2229718	1899265	2028586	3081018
3663178	2853433	3503133	2918989	2793521	2147013	2871743	2609028	2804406	2774121	3671268	3043197	3262240	3360437	1969095	3035054	3210663	3455369	1747708	2246292	4610326	3255446	4452927	3422022	3655165	3321312	3955239	3589509	3719269	2661387	3713962	2501085	3839784	2978804	2061734	4213741	1853120	3464683	3319967	3572147	994486	715144	680254	937910	893193	955736	841253	644952	797685	908555
476248	291259	373217	318432	316262	285667	353324	352158	276203	295827	349636	264148	359226	242246	171624	244098	284848	280735	190713	188270	511083	392330	545307	441137	507337	393772	444923	472452	379671	430095	328599	422869	466978	361167	220410	284901	228545	318696	343317	368104	38144	37697	31883	45062	42767	51145	46395	38365	42144	44550
42087	79628	73431	64406	56666	37897	69089	61429	64047	45905	46956	54925	61076	73818	50719	43042	51978	70216	62786	42187	17137	13354	34179	25589	24077	20009	25936	19426	26375	15539	40445	46848	70999	44945	34105	60066	30069	38982	39687	51874	2157	3560	2242	3662	3769	4359	3333	3037	4262	5503
3986480	3623631	3833689	3414019	3172999	2798061	3274465	3052811	3052349	3157703	4376311	3842890	4041539	3351250	2978448	3446179	3589082	4037686	2549744	3218638	4779720	3718844	4717226	3876463	3807981	3450109	3740293	4193017	4373204	3019873	4243802	3147981	3906369	3614088	3128313	4627657	3143865	3446184	3767007	4006924	1365930	960453	845878	1057089	1043010	1165354	1020949	793146	972564	1175951
4613799	3665514	4359736	3897557	3595032	3207705	4004244	3613255	3755260	3901522	5782571	4134997	4491122	3791399	3314712	3823228	4182463	4596974	2817651	3760832	4945550	3582928	4831307	4357009	4265469	3874272	4378230	4469863	4495490	3570475	4369804	2786599	4317668	3237995	2599940	3834040	2730563	3280442	3618714	3509030	848227	596343	457588	860253	812827	901041	728900	578400	840887	875031
547630	524097	602712	505303	517644	469494	500277	481774	495694	491029	418108	429862	468989	362260	363630	371568	428082	399152	346042	413961	470423	406587	630225	465234	567592	372761	410497	423828	376586	331919	456002	522855	787138	527178	391532	573196	438294	462804	533301	538208	20564	32235	30517	49292	46688	47767	41935	29522	40832	56380
1327475	1169053	1309443	1132276	978409	879357	1108333	1069501	1252362	1074727	1055830	904354	1001662	721219	771371	732037	925577	804256	840417	784706	1528238	1131067	1513966	1093378	1207746	1193298	1243562	1169418	1242587	1125297	1049373	1074909	1484261	885614	901853	1202909	901514	937268	967773	1135048	225539	175874	171931	249183	262272	263791	203048	181398	233606	237417
528821	607482	673427	560394	569847	462066	471438	352532	613789	481979	858337	1151930	787134	987007	692135	959145	673088	1164572	707573	744249	471310	495474	722549	576919	372132	649473	642690	555629	618224	395993	620249	878974	1613547	1015261	948607	1100149	439159	668542	909399	1013422	86915	143547	167614	115657	136930	173061	137614	124348	121485	131783
75319	123542	130844	123134	106225	84640	107244	92545	110171	118618	173743	218889	240988	187091	169094	189244	192487	215592	178413	176442	297586	250857	365004	297748	304782	289356	292734	331035	268631	281589	209997	238287	353011	269330	251772	344622	194539	279751	302687	316574	36694	41237	52979	62367	71464	77859	51976	52053	64439	68462
1361177	1261162	1257763	1321702	1043581	868990	1018570	1016297	1107667	976481	1501477	1427340	1460290	1118256	1200747	1347879	1203442	1404500	1039323	827264	1741678	1503313	2940812	1415439	2355364	1484129	1551206	2390184	2135980	2425549	914573	817496	1407188	1078818	1361381	1629507	1256216	1338125	1212027	1202555	202108	106553	151182	143303	143926	148554	138546	97418	129450	156714
650605	669984	734248	653475	608909	489177	637544	532573	651756	659296	507661	488241	502095	474226	392456	395138	540091	507055	337307	351919	520597	364942	629708	380991	470040	369557	435869	367914	412761	258062	371980	313109	427001	275904	175593	379254	160089	292845	332980	336619	61647	46272	42799	63258	67727	62412	60805	49836	59808	70574
86870	45021	45155	69700	54866	39961	61831	51924	50871	56965	93594	30537	50557	54032	25200	33882	45283	49818	21133	32669	31643	24809	19348	21531	13038	18367	16821	20057	13207	15749	0	0	0	0	0	0	0	0	0	0	33028	18494	15672	25794	26473	27342	22236	18737	20195	24592
1265209	691828	980450	777219	730212	622249	791342	783654	877552	765292	1406799	992615	1040673	899799	849048	778727	895594	974383	818082	884723	1478166	875502	1200989	1065844	919840	1093669	1282472	1075689	1353768	975351	1039367	994131	1211392	886705	811357	1145385	753850	981905	1032980	959249	268678	200165	185518	246614	228804	266513	189367	223927	226445	225740
0	0	0	0	0	0	0	0	0	0	0	0	0	0	0	0	0	0	0	0	0	0	0	0	0	0	0	0	0	0	0	0	0	0	0	0	0	0	0	0	0	0	0	0	0	0	0	0	0	0
0	0	0	0	0	0	0	0	0	0	0	0	0	0	0	0	0	0	0	0	25478	10967	7213	6277	7097	6922	7348	12786	7363	19151	3361	4811	11915	7890	3462	5348	5284	7580	28650	4963	0	0	0	0	0	0	0	0	0	0
99820	8210	13964	6442	12047	16287	7349	50665	7537	10316	0	0	0	0	0	0	0	0	0	0	148890	37517	15855	45214	11512	16462	33466	31058	65373	17958	169701	125798	114104	62300	21916	55754	25417	43928	35627	26939	0	0	0	0	0	0	0	0	0	0
21971	48786	35575	43048	33394	32229	31458	24677	28284	33000	317832	104025	101092	119609	109243	87143	94768	137194	70176	108451	367344	235650	277100	250110	220051	191808	176531	158014	191367	143684	194756	112237	294720	170031	97073	181114	144183	153313	302223	155630	50555	21012	27186	12473	15640	10914	29873	15581	31126	19844
52639	73340	71808	71511	62569	45002	59507	44105	62180	59635	90935	82644	85624	70352	72328	70437	69368	67538	72915	74377	133491	78198	151667	100646	114749	110704	143710	97972	287320	99302	105315	148171	157629	106545	99211	167293	86794	107916	105713	115066	8054	8320	7226	9248	10251	11255	8567	7065	8293	10821
165123	174052	266066	203271	206958	201830	232819	242785	287632	226806	199330	157197	159903	139857	165605	134523	150843	151950	133211	158784	168876	104606	162839	122818	135597	121448	135433	112955	130083	107971	119714	124414	159358	113371	115064	135235	94430	107811	117330	131635	4982	5261	5915	8096	8156	9299	5594	4801	7853	10018
682829	585709	687880	683027	479869	413273	553092	479297	625969	476717	1217218	794169	759885	674184	797153	742572	787021	802036	664656	846936	1041144	802374	1082338	969254	1128508	1026069	1182571	981930	1243389	910783	763793	568310	745067	577732	584924	744505	554852	686457	718256	654279	263801	174802	163482	235521	241981	260704	205305	162112	203044	251835
384232	418257	389581	371574	411476	346660	332893	338004	336025	307540	373220	298318	325754	259063	260007	282665	216132	224713	372489	351329	316879	400476	193387	271555	150039	175679	299876	327145	308716	213684	310269	463972	349722	282182	210423	303660	369428	241292	289405	233812	85048	74440	59757	58754	46837	54580	31148	46091	35165	42440
578257	538016	701131	530049	513895	422881	507816	524887	579222	531791	671928	451278	607837	431128	515345	413722	405256	472639	357585	448077	663320	482545	650569	412152	409179	476298	528461	422159	425213	424754	670012	510102	547961	391239	575102	628896	419204	470535	483625	556946	57096	42854	42161	60014	64315	56120	59308	45336	54018	59245
0	0	0	0	0	0	0	0	0	0	0	0	0	0	0	0	0	0	0	0	0	0	0	0	0	0	0	0	0	0	0	0	0	0	0	0	0	0	0	0	0	0	0	0	0	0	0	0	0	0
511709	452565	454560	335566	307113	321024	328531	236833	270157	286004	271506	143630	197001	226130	110993	129090	236966	170238	90773	103609	351596	233342	229439	221499	173737	161727	193211	170301	168566	96098	426882	397349	345139	303664	239467	504127	210423	450996	489887	314998	95404	73116	77513	66164	66344	59194	58368	43845	54683	72921
0	0	0	0	0	0	0	0	0	0	0	0	0	0	0	0	0	0	0	0	0	0	0	0	0	0	0	0	0	0	23048	24616	15288	16022	14873	24134	18790	25664	26013	19518	0	0	0	0	0	0	0	0	0	0
3712600	2852976	3195896	3002663	2733516	2234561	2692815	2639240	2502359	2854853	4828546	2973718	3821666	2979124	1629781	2833078	2865814	3224071	1090003	1936511	4181732	2914850	3795402	3379821	3103057	2941207	3743174	3037331	4070222	2373683	4015543	2741530	3558222	2846283	1648455	3279001	1688176	2735988	3151208	2860812	650640	506977	472789	682864	652168	672174	585689	463741	540956	705291
305447	415303	422811	363552	371286	277337	345208	302340	358443	347695	137267	290443	246095	230370	252426	223213	225978	278932	290741	242517	322035	388673	389103	282190	303984	354272	365257	359211	308067	355516	247256	385181	426935	344956	337462	417338	347657	376315	342299	395830	22386	28529	22095	31663	31763	35796	30393	16556	27773	25278
1528426	1255168	1265284	1299037	1100235	887323	1409912	1026120	1056029	1087015	2419888	1814441	2015330	1664281	1261586	1606854	1788365	2076400	1037298	1151704	3370434	2640760	3223988	2524864	2339026	1882969	2372657	2393538	1939470	2233702	1430245	1392088	1605538	1163490	871564	1268188	786933	1212760	1190931	1238843	796921	535824	466089	430153	406772	412901	575507	382783	320538	592327
2939263	1521852	1925293	1389980	1382139	1190725	1511915	2158001	1665875	1360071	3016817	1561984	1603738	1422921	1270995	1288792	1315099	1568731	1061991	1130853	1397158	1117080	1736908	1215167	1214213	1139665	1311581	1283216	1252440	1054289	1330676	1343815	1584698	1223252	1033341	1481063	920466	1202115	1454191	1476456	360366	272298	197245	271723	269361	270150	232810	271028	312395	223565
0	0	0	0	0	0	0	0	0	0	0	0	0	0	0	0	0	0	0	0	16671	13325	18322	13201	19342	13463	14229	14198	18183	12257	0	0	0	0	0	0	0	0	0	0	11497	10272	5853	22127	19664	22663	21593	12947	17108	16774
61193	74966	72804	705811	617119	76444	675648	531474	721224	687375	56696	381859	424169	64735	344872	337063	77532	414345	36347	356086	54735	37819	521717	371667	354914	403480	469809	61151	84013	327435	20221	13585	282281	203340	10874	27602	12391	23409	19628	250754	2406	4662	3477	159297	152197	176759	123178	113219	148489	181773
358897	334606	330496	290769	247710	188398	290879	242186	261801	228835	408892	321712	463320	344666	295643	272964	369305	348163	380099	341363	351068	257899	260817	189290	215121	211890	183426	230051	273255	300918	59213	46069	64836	43445	74252	74876	54154	69792	62460	63138	14749	23055	18269	40901	33001	50962	17764	28053	59349	22903
74169	105454	96789	105681	85257	58632	76742	76287	89973	80785	16452	25424	19480	12971	14941	18654	8832	22970	16715	9165	89560	55716	91627	67434	72226	81099	85836	83058	89042	66354	232704	192119	219216	169412	137532	219633	100664	156715	159449	169400	1398	789	741	1602	1446	1608	861	1158	1249	1373
656011	601461	672958	586503	521225	417155	608372	539479	541887	525216	622496	470657	575043	359051	239671	385795	342785	442143	188508	293149	1543744	1014617	1380824	1032170	1337634	876301	1066611	988034	947037	680147	1016186	833527	810500	641132	451945	751747	409558	637959	643555	744815	55086	37563	31320	51131	51699	49446	44590	33852	41274	54031
246162	306193	348521	249793	211518	181410	265593	161867	258311	226897	83340	79926	70517	63866	51461	59810	51696	66305	92067	72569	196430	175689	149034	136277	159026	204339	217118	150394	300258	105827	217381	196909	271869	207728	191417	279266	225820	222844	197932	177358	54176	50641	44556	50516	53739	64135	34638	44669	42595	53218
0	0	0	0	0	0	0	0	0	0	0	0	0	0	0	0	0	0	0	0	0	0	0	0	0	0	0	0	0	0	3223	2639	2855	2989	2471	3947	1397	2930	2485	3861	210	270	113	293	197	163	276	160	233	27
159258	719089	910971	1567204	1018109	623520	666480	293823	678453	803910	420333	1777598	1519100	2970759	684000	1830281	2330996	2562092	441819	926498	420034	492030	2139987	1354987	3726720	1409489	2602009	2354129	1201022	674890	256674	748875	1738682	5702561	901593	2150366	742613	1549645	1796951	3420570	30099	205557	318855	525585	338805	387204	497061	504914	232605	339580
793500	436403	403920	392394	388149	331263	396399	438417	345810	343186	899299	545110	580411	448070	315047	407657	454509	468446	386405	373851	917512	542783	563965	430483	402124	376468	451120	445983	554420	251385	639178	357499	538657	326668	257489	455878	240144	357164	397060	341575	48294	35836	24713	37746	35295	39891	29723	27645	33279	41286
212639	220119	226408	204069	182612	157432	182736	172752	186554	188245	224632	172045	197659	143511	139010	154986	152881	156747	158937	140734	185142	123641	124766	102817	89333	98779	97132	130180	109044	89680	144278	85012	152693	104607	89579	121613	93697	123513	123302	122294	38418	30879	21349	34670	35739	41890	30566	28227	31532	36411
0	0	0	0	0	0	0	0	0	0	0	0	0	0	0	0	0	0	0	0	0	0	0	0	0	0	0	0	0	0	95999	76671	177005	76279	39894	73028	24678	69623	85596	62973	4093	9550	10008	15803	14904	19745	10396	8663	12317	16853
5387345	4634177	5445661	4698549	4527001	4016441	4503949	3926263	4821580	4548204	5338558	4105363	4351428	3635932	3272423	3671045	3682252	4003228	3234903	3394263	4699956	3305363	5233235	4333224	4542521	3743845	3941750	4669820	4971532	3333690	3946237	4356780	5512162	3896779	3996115	5134277	3866731	4145294	4257249	4518708	1139003	910324	928936	1329774	1304140	1422634	1026377	920580	1160232	1235460
1863403	1643055	2078651	1834551	1707447	1526403	1664107	1582712	1599284	1793375	1867781	1681774	1948713	1535958	1290054	1557396	1527360	1672979	1624399	1454024	1974122	1726704	1990337	1606591	1731076	1745986	1835510	2076766	1994219	1507701	1763933	1497620	2562280	1914444	1616756	2194920	1668196	2057086	1974680	1972335	322964	357156	284983	381246	372132	437080	316109	309792	338498	383082
142617	86671	102465	79738	84074	66026	80050	83962	81743	84996	115528	65851	84571	64330	47807	58713	72899	72777	39544	50597	130039	70721	91022	63325	65309	57311	72941	66799	80189	52809	110659	74687	90746	63505	48068	84015	46362	69348	84588	83103	4881	3229	2946	3638	3843	4325	3331	2360	3657	4588
262164	52935	63104	52472	51387	42240	50094	59387	45959	56070	44873	40727	66134	37497	29545	46752	47969	50625	28591	37673	72524	42080	72147	51688	80867	66580	65140	66233	74015	56341	57729	21564	39147	33321	21586	37009	21094	29938	29572	31709	2175	1729	2312	2486	2413	3224	2703	1928	2320	2374
652230	558071	627314	544359	516425	397821	507138	474546	478992	552007	536827	440673	509416	444840	366407	401486	447499	545209	288588	352436	641319	468644	649587	452507	445019	457627	483430	452463	509958	310634	512320	319552	488393	344574	218065	429953	162718	311409	369120	336359	54923	43784	40542	54688	51699	55096	49274	36561	50365	59688
73579	90839	109118	98118	78484	62792	90235	70802	75278	75414	90514	62807	91848	81365	91314	73006	93948	102438	57386	94936	87357	66879	114789	72510	90625	86000	85967	94956	78882	106662	90170	77650	103860	112611	107495	139698	76776	93722	112772	99647	6748	5332	5747	8866	9338	9128	9483	5903	9747	8136
560188	553635	611365	617172	496253	368281	469601	442640	486042	418859	448401	341590	356519	247917	320720	310641	399439	309062	317977	330163	587225	397737	423212	329914	328803	382684	367486	383301	443218	366974	398547	308524	376819	260966	300528	344327	312535	303474	335943	267339	166465	122113	121738	141448	129879	147962	111326	121165	143085	156742
169207	208036	218510	208168	208929	169179	208698	126369	177628	207818	127898	129412	157785	118260	88557	106519	143248	128105	106734	106021	147416	94121	116585	98741	75437	74500	103478	90863	95627	40895	113493	94858	138779	91633	54976	109798	55389	109008	105646	98318	29190	24153	23467	29375	29393	30877	23405	20024	23196	26962
313019	362682	360815	343777	296635	252452	309100	254795	318894	299528	334214	321585	339864	283728	255310	272869	268628	317083	289462	299126	315399	308224	352978	308740	342579	273801	279221	374377	289837	273734	220470	174217	306267	219131	211682	253160	209528	228649	223991	232616	50628	46312	42289	46044	47239	58371	38400	45062	52361	60293
260602	224346	273856	268315	248980	190306	234809	194507	240758	230345	181031	161471	159382	198865	118495	165443	163839	210718	89204	127037	84781	57825	100220	87034	79570	70429	73805	71155	74815	53931	112485	124088	236080	139839	112640	163296	138471	149478	162605	149730	7483	7267	6292	8991	8527	11230	6527	6623	7703	9811
4673169	2657483	3895289	2945342	2947762	3184837	3700372	3469349	3925459	3091816	3889619	2531215	2387669	3717116	2689001	1975492	2283855	2516294	2160195	2220668	3185441	2138895	2022562	1657935	1263694	2109290	2612173	1467834	2078823	1341586	3264636	2245175	3237196	2124248	1850213	2582590	1402946	2047045	2039810	2013657	669774	637458	618714	449481	469647	436410	801540	536213	489787	336708
1781057	2104228	2350589	2337238	2070338	1806551	2145121	1925697	2177579	2085535	2095505	2494972	2756079	2057581	2247466	2396815	2271459	2473253	2374311	2152171	1669381	1846290	2357707	2085368	2033519	2615511	2619911	2548292	2326171	2015817	2058761	2155076	2357656	2232728	2759608	3129315	2804266	2284207	2398011	2776953	259960	272246	231692	382418	369762	433729	315971	313624	365642	372117
20642	37096	35540	57054	99550	112027	28261	63740	52387	51313	30813	129502	61873	40689	32696	48808	54019	45842	129518	35030	148183	98747	151815	158380	123787	144388	111021	141553	142259	93809	90453	600443	261472	265805	79314	106469	197164	79916	145988	223615	680	13981	2275	3364	565	3609	383	8243	1281	2367
13165393	12330153	15267291	19548439	15380410	12532388	14335799	12711338	11517397	13135346	12431504	12134268	13871908	14756789	7192701	13027399	12331463	11519332	4622122	8362518	12949463	12904786	13698403	13208355	15129474	13562534	12750805	13585878	12197446	10415206	12048666	7882923	13064373	10967847	7742608	13590469	8428511	12373982	12501689	13573873	4988884	3994649	4092143	5800046	5832414	7563423	5053740	4296703	5462103	8552776
2306006	1479022	1605425	1148241	1428328	1068853	1449892	1337444	1355288	1350976	2960244	1751888	1976763	866884	1709742	1494602	1442385	1657934	1344025	1426447	2578684	1657104	1429646	1133467	783187	1152154	1132709	1513677	1465763	1481569	3022272	1834884	2771992	1719923	1951192	2687832	1381386	2026154	2284650	1942692	709891	387566	377185	399751	487509	593943	367433	236292	340457	447156
160176	120963	129264	88377	95885	95910	82806	70832	100214	102907	169910	150268	187369	130297	127423	140577	102090	145554	132334	124822	126419	102589	135214	101932	119328	123457	110693	115433	125826	79087	92147	82732	109053	86850	94313	111387	99611	91708	77960	87777	3160	2200	2778	2503	2615	4101	2748	2534	2858	2372
38598	26927	33351	25453	19744	21631	17526	17672	22687	28278	0	0	0	0	0	0	0	0	0	0	469093	141878	224827	213979	155469	253320	300504	203016	307275	145769	0	0	0	0	0	0	0	0	0	0	2788	1751	3035	2232	2680	4252	1339	2516	2187	3125
861883	692677	835065	742277	705561	603232	691747	684761	663320	761444	1089251	908042	1298835	860099	578305	881717	820053	1092166	488445	679113	919944	763583	931201	690733	748075	706573	833676	777484	776870	619367	1133616	911499	1245419	974193	626257	1051968	521480	866652	951844	1002514	224029	201755	192704	263578	248153	256218	180432	169607	218704	298821
5882809	4721436	5374465	5028721	4835570	4049008	4831245	4843242	4424800	4836909	7890662	5130402	6020201	5448650	3694060	4996540	5179513	6089325	3296681	4221439	6251056	3915204	5173923	4436231	4466928	4212299	4570549	4663611	4855428	4023408	5213947	3551553	4697334	3772639	2854990	4689291	2428477	3892678	4004583	3992911	1669634	1448102	1283317	1713028	1589116	1427475	1511806	1125430	1367334	1552647
973134	988049	1168982	1035424	964026	805559	1030989	827057	951224	972172	930696	960590	951940	739460	792009	795945	749681	849607	780185	693258	1295859	1023863	1323914	1005606	966705	1094007	1095097	954561	902251	681243	576060	578683	625010	545874	563499	734195	520037	536361	548826	644587	173817	143168	112165	187591	198647	213564	138092	149076	160783	166971
2746871	2622504	3014788	2800499	2768690	2217455	2763423	2484452	2395296	2701748	2649542	2367219	2450555	1968916	1277998	2095737	1780049	2529619	950064	1263255	3467821	2435420	3117461	2852434	3027658	2819739	3067764	2900823	3087979	2211511	2182527	1976968	2254587	1981689	1292836	2038423	1023188	1634793	2009181	2166490	348402	327481	253736	339296	337538	378088	306369	281358	345243	340132
112974	337848	264336	314586	285084	236645	273433	154366	258746	255526	186951	188978	188035	179669	127810	162397	154284	155057	127414	238855	82152	91299	118561	108574	153234	61898	104544	65669	74935	55681	97429	119706	150357	111699	95538	135524	78957	107000	97972	137680	3420	5694	4253	7225	7853	8156	5965	4905	8343	6421
1543147	1487901	1595502	1482473	1392950	1171458	1579826	1298677	1438658	1534759	1586894	1272938	1239744	1141739	1027905	1180978	1175469	1431814	881784	1093302	1628351	1391058	1847753	1650824	1728181	1571231	1686265	1904464	1563032	1432295	1234798	1193138	1462194	1206053	956940	1474516	770641	1169247	1238397	1241641	163385	159983	141335	234244	219219	252737	176645	153947	224926	255621
795291	613382	560000	389367	455688	350116	399621	505243	267086	406635	1001796	758800	770647	387180	294007	346506	506456	372338	563917	270894	1028722	431401	413068	356609	263552	346277	367641	382350	583779	554558	733577	808897	480377	314231	206450	283926	439443	358478	309429	308736	179109	89363	44021	40706	34250	46206	27127	82762	36861	65124
1525159	857431	1075613	888591	763745	633860	882471	812505	888485	679342	2201491	1067562	1304020	967250	924813	933408	844407	958528	812851	882525	2260565	1162988	1053903	847607	698972	856354	783136	895779	1005692	907533	2108251	1242751	1021750	814517	862668	1265007	545377	866070	827260	923893	565874	300142	290208	357451	360877	373817	209860	236123	321684	345278
0	0	0	0	0	0	0	0	0	0	0	0	0	0	0	0	0	0	0	0	0	0	0	0	0	0	0	0	0	0	0	0	0	0	0	0	0	0	0	0	0	0	0	0	0	0	0	0	0	0
0	0	0	0	0	0	0	0	0	0	0	0	0	0	0	0	0	0	0	0	0	0	0	0	0	0	0	0	0	0	43626	51495	43000	41626	55588	63546	49380	36588	32823	51419	1251	2103	580	2845	2043	1540	1815	1575	1706	1861
1383986	1378085	1551820	1436054	1247443	1118363	1329177	1271731	1326295	1256624	1905354	1699461	1844855	1497434	1582508	1580037	1498182	1718740	1473872	1572886	1531819	1367918	1839801	1377479	1657232	1359490	1328225	1774280	1515347	1758317	1299262	1179952	1846088	1190341	1217580	1507185	1095476	1208252	1344738	1292575	260162	247800	221066	294513	295453	329066	253580	253103	286764	275015
418664	302163	364174	302725	249409	236765	319250	267458	400531	284742	1094481	729607	768391	609996	666799	618355	761762	680627	739299	712598	689381	472159	693261	348550	618619	433038	454220	583450	790774	1021041	544501	335023	320235	326858	389267	521932	189713	283631	213548	328971	76994	48808	49095	58603	65087	74475	48041	46188	63726	58032
579343	534179	650910	467904	466399	388885	493806	525872	549906	411019	179512	148528	152293	128758	119308	149891	116603	163782	157711	137357	460150	298049	312550	247319	268204	290796	341006	285007	328663	297216	371006	384554	461086	384222	337188	473600	326704	335039	376822	342235	16650	14999	12937	12703	13655	13592	14010	12437	13573	11321
878089	813458	739433	894892	719355	596758	718342	591439	805506	625886	1362705	911966	1108241	847368	853303	759075	930312	924947	931306	800370	1080038	714252	903220	728685	846533	763384	837854	849366	675532	721525	889898	695710	989258	643947	604956	847786	536427	733338	770641	738485	108748	92260	81582	114021	109739	114139	87157	89449	99995	115348
40080	50538	42249	86366	43648	25141	85460	21168	40524	28864	220459	113366	146418	139717	88797	90630	125254	127361	76362	106095	88066	61221	99714	51431	63086	49957	94579	60319	44493	40738	24904	46817	34974	25616	14466	24361	15003	45635	30152	26661	2135	1928	1915	3499	2347	2339	3008	1927	1192	1784
0	0	0	0	0	0	0	0	0	0	6233	5902	8320	4684	5194	6882	21748	7261	4853	6233	13711	8987	9498	7995	6235	6006	7468	7032	7925	6630	0	0	0	0	0	0	0	0	0	0	0	0	0	0	0	0	0	0	0	0
0	0	0	0	0	0	0	0	0	0	0	0	0	0	0	0	0	0	0	0	25846	15369	16601	11509	13924	16368	13609	15495	13134	14659	0	0	0	0	0	0	0	0	0	0	0	0	0	0	0	0	0	0	0	0
179972	199842	274566	229136	197974	177365	228317	202849	251783	213244	194290	224087	249043	174461	178863	184556	177025	197611	216305	176228	91166	86434	87213	69918	84609	81446	89685	71431	78612	50009	65737	79214	78516	59437	70831	80677	64530	71600	61128	67975	12387	14147	11422	15882	15734	19083	14300	14296	13710	16400
102425	152972	114062	131214	101634	81432	108033	97909	89138	92085	97220	95635	117507	90128	62876	85732	100138	110363	71812	74682	92125	66539	86361	72480	83637	81426	88363	80812	78488	74032	81396	75575	137317	81356	61363	79794	64183	79824	96058	80394	9307	8164	6934	7798	8237	8044	6760	6726	8461	8854
94307	72580	80168	79080	74701	64327	66862	59779	68779	73796	11350	7134	10211	9022	7684	6940	34534	9147	8091	10902	74855	69601	45304	49133	27909	52359	61226	35772	49126	29985	95956	63092	95008	61991	60243	89070	52003	72863	84932	61809	10722	7404	7507	8095	8076	8183	4530	6224	5121	8197
40852	37098	35153	39401	32913	26846	32029	28684	28282	31827	84767	55364	67508	69776	48954	53981	58147	64235	47162	61162	113142	77935	95623	71868	103994	91066	89277	84236	96438	66040	148485	62531	98659	66294	51022	81155	49858	65712	75463	63867	6685	5444	5141	8234	7639	10261	7495	5284	7659	8538
0	0	0	0	0	0	0	0	0	0	61489	18247	17934	18717	17180	13636	27046	19555	26277	13740	23790	30393	34465	26657	31681	28641	32368	38163	31028	29598	77414	92363	111124	75783	52025	69123	46975	64364	64805	80407	1075	1617	1362	1651	1907	2212	1274	1809	1707	1752
75393	100639	106182	89538	97691	65723	82527	56826	104850	96334	41635	59472	47690	40410	32321	43721	38675	45574	29527	42312	0	0	0	0	0	0	0	0	0	0	497185	179320	365108	187071	124230	188299	110089	188574	211525	176755	13990	8657	9127	12497	12988	11882	11961	9805	11269	14285
140060	119765	145036	110637	124236	96932	110234	130085	107246	116459	134788	113848	156623	138193	68567	78105	134148	120579	67766	74561	152194	89931	143939	103384	125755	101650	124829	123042	142427	105325	143720	124831	163800	107733	73375	118053	85605	113296	119032	124834	9743	7915	7213	10543	10293	10400	8661	9224	8319	7891
289638	253625	327188	207980	270328	173942	197683	199298	178199	218651	411689	243917	405984	216242	134284	200415	219186	240055	107983	163429	450748	307626	420139	244144	442201	296261	333963	454451	370499	281834	323931	264758	273275	252496	194645	319623	234072	253904	229609	235475	24004	12812	12306	20162	17481	16301	13208	10942	15816	23557
465294	379092	458393	352173	340683	292558	359072	334000	344824	380601	602124	447269	516387	395497	268592	394991	403728	451425	216023	318934	553937	368850	632055	441272	518179	371141	423411	477588	429189	316950	460415	360114	447878	366151	251595	462331	251376	382300	395207	398700	132483	84750	80349	107760	120564	133755	96215	85402	100014	129001
5434245	4636212	5690518	4722295	4512766	3359026	4468946	4257635	4212738	4473162	7004359	3659226	3604600	3309644	2566756	3125856	2926515	4023817	2131782	2918245	5692834	3745827	4487199	3564265	2861732	3084306	3198038	3228618	3349531	2164330	2811754	2523858	2820087	2116827	1833206	2861375	1382523	2112565	2371727	2458337	531089	472873	356134	542645	534755	577140	497842	387318	543292	577628
138581	91098	104216	113815	83341	74511	94520	77661	100564	95861	555451	391052	409059	418972	257447	276173	360120	394351	199138	264107	0	0	0	0	0	0	0	0	0	0	104363	57226	75608	59831	53887	77009	56015	43746	52675	51203	34922	33083	28827	20407	28877	23559	18471	21615	10301	22372
0	0	0	0	0	0	0	0	0	0	32345	27952	25727	12338	13318	13633	21278	23992	12739	12558	63678	59671	37360	31918	43792	25159	27294	43790	59906	23978	11849	8386	8541	5467	6756	10476	19487	5898	19198	13313	0	0	0	0	0	0	0	0	0	0
2009887	1609235	1686501	1385625	1961617	1986083	1437644	2000165	1335490	1462113	1822246	1617410	1977439	1631266	1473696	1701109	1887562	1806031	1735250	1426631	1512845	1116559	1845572	1496114	2006678	1726216	1323732	1835661	1066477	1391263	1459142	1924590	1753244	1719596	1536201	1334197	1260386	1216382	1303109	1881228	273291	320868	325523	330692	327179	394422	335234	336239	390085	375931
220599	249639	269105	277465	232947	156408	222314	171890	209490	232312	154175	172658	156151	135858	95346	129141	122440	155459	86601	118373	140064	97367	138956	115475	126197	118775	135138	104295	136175	77722	184051	214148	225935	165362	111084	187832	98666	153798	149098	185908	20021	23691	17094	33274	31338	38155	26790	21494	28091	42567
0	0	0	0	0	0	0	0	0	0	0	0	0	0	0	0	0	0	0	0	13094	11376	26360	15586	24385	15461	16014	21103	14264	21441	10765	17049	20756	16478	12505	19125	13850	16445	13451	24383	0	0	0	0	0	0	0	0	0	0
18346	14013	15684	13269	11368	7643	11448	9309	10924	11344	7990	5628	7471	6211	4847	6146	6347	6341	4716	5255	9377	5273	8353	6011	7727	4956	6458	4805	5952	4395	6686	4373	9122	5473	5311	7500	10395	6437	8228	7474	699	575	561	879	810	761	660	420	641	874
353122	423992	389559	398012	309633	233611	290977	250480	304291	329756	410989	317075	325884	257503	213590	243783	218600	313689	176652	236702	418995	269781	411519	332100	396975	344779	392778	344789	395707	274319	338007	248464	421524	282825	234142	338616	225078	289756	328311	305454	31394	26838	21566	37728	34976	43516	33838	28742	39608	44551
5232095	6291551	6523124	7999169	6999464	5890680	6967058	5898860	6269413	6457700	4432234	4940321	5721861	5185711	5418323	5628248	5900907	5772662	5359738	5395660	4190158	4265456	5873494	5676537	6162349	6124883	6098565	6357701	5482964	5379709	4634401	4786260	6121060	5615296	5681909	6682334	5235021	5444957	5582641	6298362	2729329	2540269	2694179	3490061	3455522	3921113	2771489	2775954	3018635	5067634
62812	82210	102019	89775	100683	72737	91748	82131	87506	85445	8547	25875	22730	14688	19754	25017	20691	23348	21905	22323	150100	171165	318273	233263	266133	259921	252184	291929	194016	228425	40271	63091	84532	77965	72514	82838	46222	58664	74544	83582	3172	2743	3177	3831	3957	4778	3655	3723	3584	3964
1930637	1688849	1842682	1692693	1502217	1229215	1567181	1487035	1569692	1431204	1351884	1187757	1290117	1078156	1121835	1060289	1155634	1181959	1061379	1086641	1414090	1147906	1625155	1298189	1352308	1312465	1325230	1513736	1489738	1366313	1119500	1163897	1572877	1306734	1357238	1664188	1205348	1380202	1417083	1459771	403832	374739	390724	535769	554121	579099	390521	414545	468471	495229
6446628	4910297	4804858	4614046	4354900	3502703	4295266	4522365	3749134	4335022	7622480	5075825	5113253	4680886	3005720	4382540	4757930	5519241	2321231	3509085	7430053	5648073	7128428	5521734	5624265	4909776	5499448	6303062	6160409	4832520	6050376	3884679	5208328	4797196	3065914	5549168	3164365	4972564	5040720	4943731	1978114	1173142	1336829	1541397	1598180	1596975	1367676	919839	1263594	1670929
4352865	3008698	3900139	3352309	3158690	2388329	3586562	3037085	3219062	3020318	5521554	3445092	4087896	3335724	1823294	3026968	3394513	3719578	1319865	2277782	5149940	3306962	3941392	3321538	3218548	3253779	4228757	3352844	4292998	2383061	4469465	3106274	4071911	3801600	1975396	4337823	1895465	3535438	3706557	3968231	1425147	1060095	963658	1243280	1227249	1306470	1058667	932894	998536	1380852
458724	417886	504841	859139	559364	320997	512161	400497	417851	283201	652026	407702	575521	420232	239020	363833	311199	527105	154176	199595	701734	430226	407590	386019	235785	411058	493638	326306	581459	197966	693599	508658	680109	775832	318726	789179	40208	629101	631832	633297	127456	163010	109657	353466	343252	435983	225131	149103	250089	339766
1750904	1762024	1967370	1636235	1403150	1258158	1674446	1448865	1606544	1578705	1382502	1253915	1459621	1102290	1069720	1070353	1103301	1260797	1083031	1009530	2358546	2176470	2538027	2020287	2116587	1788779	2010572	2265188	2215901	2097579	1671433	1448470	1751133	1419537	1455087	1901751	1318598	1783471	1768113	1591241	479429	300134	242094	434295	449308	418641	310100	363770	402374	382097
608803	821435	673131	750504	733805	518806	597724	553332	543656	601042	1034325	926388	996373	728297	520360	753091	694621	914040	439069	497033	1124481	948864	1231960	986875	963147	986744	990000	1001670	973647	674560	642954	585214	917289	631974	576946	797326	378739	570188	665811	714155	155349	169932	160485	231654	242807	268213	225190	165780	188242	256481
295600	347421	341849	316137	293060	225322	268417	264368	262290	278941	178982	247692	254638	211478	186387	196659	202532	220810	202645	192773	194283	210121	194778	162331	143432	159039	158373	165962	163506	129646	349546	293481	429623	277642	235544	339207	171770	257469	260592	314263	7428	8487	8320	11414	10749	13549	9078	7895	9982	10003
51496	56611	39090	52813	43640	29588	40693	37458	29567	31916	0	0	0	0	0	0	0	0	0	0	0	0	0	0	0	0	0	0	0	0	9184	4251	11895	13624	11493	15603	12119	12034	13401	11033	442	141	465	296	522	365	458	344	485	622
810651	727123	715563	746472	629842	513647	643047	618826	488745	580124	988568	676257	878291	625996	500474	534939	633662	596665	491570	560747	766603	457347	671100	449233	516444	398445	474773	446596	531086	366625	554441	448438	493646	324227	319553	442441	264307	326529	391702	403792	73015	53236	48049	63507	61648	60234	59136	44098	54107	39300
379654	348392	399397	420159	381924	301992	377887	343571	329268	346960	456797	349997	420538	312347	289698	283264	341622	361938	245895	277073	585694	467220	593647	447262	476613	411004	465831	474000	452376	377046	532699	413743	520793	415402	353007	509254	269383	371794	402951	447708	74042	64922	72238	80704	84711	93352	73415	52628	66210	79933
416344	236039	321377	269277	246802	232442	255748	287383	313060	332316	65444	86010	131633	75555	75842	75784	89094	92219	80822	68273	30202	62298	66202	35454	56735	43171	43814	53504	45142	82567	159375	87254	122141	86700	97409	113724	69641	109274	100779	96448	51456	20560	21721	34112	29166	33554	21448	22080	26425	30212
3214646	3142535	3415976	3803289	3525066	2774140	3528005	3440415	3532100	3388954	4179029	3661915	3933162	3436480	2851866	3138461	3321408	3777843	2455341	2962588	2972179	2896912	3392835	3437291	3600233	3466839	3538157	3926506	3467014	2753787	2709888	3789388	5350072	4167637	2995278	4842697	2834465	4016171	4511976	4200940	1552094	1391573	1399980	1798703	1832168	2055330	1548135	1396963	1629385	1993677
186467	177169	207632	146287	147702	121020	133147	127462	169018	155919	166481	196981	191454	160532	180197	179241	176920	175373	180842	156236	282580	348912	626401	363339	477208	467309	410728	475099	495813	342664	225568	318589	422702	284535	405811	425212	392850	385082	402209	340932	29438	40864	48799	52666	67950	78924	57236	47379	61995	63865
499978	338773	378802	330809	284560	251408	300964	300772	273936	284737	445655	209624	269388	191621	180929	166225	183098	212259	175465	193546	448599	258758	276837	279516	258748	258722	287375	282660	352186	301374	213243	167381	207071	165608	144930	161333	143570	161699	170777	149781	64944	34362	39060	36993	35639	43920	34391	38303	33287	31468
321426	394533	462256	385206	352902	293094	366524	328790	416263	352585	584427	658028	675966	599644	511946	551570	495466	660889	417978	509777	304211	233695	433461	276796	272938	310040	326615	292869	305642	205000	187863	194962	188948	149015	140663	198246	100056	162197	161045	183206	19081	20575	16896	29508	28407	25435	24057	19624	24045	28120
722763	651683	750807	695659	667476	559961	504983	555133	548657	633690	1149306	831336	985491	746378	530177	807596	877204	1131834	381361	513821	1081848	696218	853341	586056	757169	711730	876838	764999	889119	516431	1244367	970277	826638	1020948	590446	1103607	768239	760064	994496	991201	164096	153777	92416	153378	146053	165983	139434	130156	143652	175780
730968	547816	664205	589489	662627	608680	705267	720145	555889	666777	532532	458865	755364	489835	556486	482379	572594	472826	378886	495235	522855	635968	553294	382991	294547	478511	578708	474895	572584	606070	376336	203292	508445	355690	321240	479012	302067	289390	377986	411803	36963	39047	32289	37210	44313	43286	36734	30943	25682	30313
2590887	2028370	2342111	2216603	1958248	1984289	2570711	2519740	1848380	1953424	2989999	1593524	2334053	1712525	1694637	1734821	2043236	1977394	1367440	1772122	3152273	2128793	2452690	2339916	1825091	2069511	2439793	2218725	2308218	2940403	2426263	1617632	2320994	1824891	1597406	2752930	1340390	1858090	2034510	1903503	852350	556611	567637	674106	660284	667242	530249	458873	517401	616518
220488	149898	194086	151562	147083	153469	205720	203781	143935	151824	237858	130611	198935	142872	143880	133003	182235	158402	123277	148960	248582	141458	156668	176424	151548	157768	203309	189895	190338	280251	232364	135795	221559	149181	133700	218913	137758	160265	191959	166527	54593	45930	48345	61146	62079	67402	61627	34038	48854	56792
25171	21825	22562	19843	19516	18168	28687	24144	21361	19902	94554	57291	58997	42773	58850	51177	44301	51881	59394	50959	133370	74769	77782	54752	49870	62732	82526	46591	79801	44978	19938	37300	40436	31264	32327	50103	25204	33360	34448	32621	17065	17600	11682	16512	14859	15239	19620	14667	15166	22437
147989	158656	165229	169273	139259	95273	123052	118837	109772	149654	139237	165843	185813	164474	125291	177622	206310	210381	108570	186147	68336	42995	83038	55034	63227	54074	55393	76267	93434	58305	114173	137734	192572	178200	131932	196674	115487	158964	158522	169181	7032	5097	56886	11217	14240	19603	12121	9337	13209	12894
4016196	8047824	4785809	8421263	6419722	5413422	6698670	5607036	6777802	6752873	4225726	4140312	5158453	3690188	3689786	4013790	4245732	4188580	3490675	3863783	5407353	4277539	5484172	4578718	4586614	4368222	4980549	4924117	4280405	4637717	4182585	3654198	5512555	4153233	4133546	4401954	4459713	3853937	4469247	4832158	1047986	1025339	649428	1335638	1275658	1508625	1186280	999065	1198251	1460246
130173	131868	136435	120514	109902	81431	114345	106991	116293	92775	183186	184771	229781	150675	154932	153333	121195	196414	143931	139233	130174	155183	189898	127698	189917	138444	140245	133106	149228	85255	64277	77099	72366	68210	78623	110558	80684	66780	68240	81362	15826	10126	9861	14595	13092	15549	11926	10330	16088	10912
197419	198907	186534	183884	161778	148456	189694	162532	162413	158304	350725	268957	314377	237582	224570	219461	228328	251537	250875	216216	735123	475156	642459	482376	449343	429174	466210	481572	455974	354601	348825	309357	377981	281599	263463	358836	234103	295838	329977	334261	6767	5742	5470	7304	6676	7126	4936	5349	6196	7640
153048	90579	136302	91616	66728	86908	101362	92438	82603	100920	162836	129899	140943	101193	87384	113950	94949	162591	57395	87797	110609	83102	59523	51929	54682	53677	71295	63984	56707	46422	125499	66447	114003	72652	60157	103522	52347	68873	78329	95702	3391	2077	2013	2033	2118	1823	2300	1734	2666	2396
68531	64333	84680	71823	57881	44021	71806	56282	59594	70433	2222	1903	3387	2279	2958	3038	3287	2427	2047	1774	136724	115987	166721	100032	126379	135983	148611	156256	225082	140464	422082	105560	181306	99706	45834	116683	18761	67406	41663	73976	0	0	0	0	0	0	0	0	0	0
0	0	0	0	0	0	0	0	0	0	0	0	0	0	0	0	0	0	0	0	35915	27532	47570	35580	35085	31318	30842	33239	30092	21719	0	0	0	0	0	0	0	0	0	0	0	0	0	0	0	0	0	0	0	0
150315	223296	266472	229275	201119	145813	193660	125005	206214	171690	75054	49741	51306	55102	40216	43812	42845	57078	30015	50419	13476	18496	19745	15279	16320	13832	15929	13528	13941	12777	19625	17741	49835	27194	19970	29047	22690	29883	38790	34233	219	1827	1500	1229	1751	1827	1671	1170	1569	2366
37292	48192	65159	68337	53012	34311	48214	28769	59481	52114	0	0	0	0	0	0	0	0	0	0	28878	27149	48910	44781	48337	49494	47653	63692	25472	31696	0	0	0	0	0	0	0	0	0	0	4612	3279	1967	4286	3429	4454	4027	2637	3176	4536
21021	14492	19719	15533	18654	12672	21360	18458	20472	18886	45456	31627	43875	31011	20694	29248	27718	35770	20682	24663	70057	39612	60563	45780	46331	48476	51526	53145	72146	38132	52507	47962	57642	44479	27295	57087	30624	49287	49121	51629	11074	10170	8019	11016	10585	11127	8136	7502	9243	9437
0	0	0	0	0	0	0	0	0	0	0	0	0	0	0	0	0	0	0	0	35046	72919	80244	93855	13584	102711	55169	96058	69142	85754	35685	56907	79611	54573	45239	55250	30352	49620	51698	51275	172	4279	5692	10828	12637	14592	6903	6103	8948	12070
3301647	3210332	2823974	2968904	2773729	1952897	2535709	2573889	2172485	2510727	4110821	2628158	3375068	2503107	1685261	2485059	2867911	3027900	1394529	1997424	3150657	2389802	4037287	3127283	3549655	2771018	3093809	3555924	4317936	2539626	3115670	2886491	3687164	3149472	1922932	3690803	1668020	3448139	3416291	3355267	1261697	888559	801537	1138992	1070063	1199384	958585	766219	966709	1276343
2200784	1713666	2007612	1868587	1605743	1342417	1395883	1502185	1352009	1593302	2285991	1563533	1725622	1647627	992867	1585538	1399180	1848772	755953	1024723	2326230	1388103	1809217	1566499	1250613	1385000	1515366	1291207	1500140	726792	2219111	1180676	1865811	1389118	736725	1513800	523155	1403566	1525574	1200547	336417	209853	225287	228062	224266	231878	247946	180445	193512	277435
550197	885599	779695	807160	916509	622794	660525	570523	590491	790709	423876	542643	537831	422781	264202	458352	567302	700133	142634	284124	558327	941807	907858	1093854	1406681	1231193	1311538	1455578	1408131	910043	552254	725462	927269	1010674	420234	872510	506866	742569	1008329	747175	255393	288851	312951	310653	304378	445763	378883	349205	413727	338451
167538	247916	198736	166502	243764	172062	187618	84916	160463	182344	144986	129186	139818	154035	99473	122504	181815	150524	123374	116736	36463	27979	48952	31451	35315	23064	30842	31870	33373	19106	170614	198567	272174	183374	213696	271703	168226	364478	312638	242140	4274	4358	3956	4812	4875	6582	3891	4605	5162	4663
4571199	3521120	4446842	4110960	3213419	2702724	3466202	2859985	3863377	3296851	4264300	2975359	3429922	2640572	2900402	2804731	3253413	3011877	2675439	2774022	4889624	2976545	3341414	2967315	2920907	3593579	3965374	2955557	3659370	2659119	4137693	2595207	2867871	2672637	2578367	3177716	2404230	2874836	2874652	2727419	1107724	862662	923267	1097821	1109940	1311126	897389	872701	1045384	1173261
1110425	787063	961847	713537	767715	599833	673562	732171	681359	733917	1263752	975341	1084893	910419	553771	778296	684743	962032	469671	644280	1691729	1153799	1254135	1053486	968243	1025414	1057211	900979	993633	805370	1158813	847518	983392	806758	703310	1046117	668397	876844	937845	906132	322928	247208	284381	223562	213512	255881	218233	168501	188842	222949
1593679	1891343	1772158	1729887	2145458	1249163	1244723	1444755	1114605	1397062	1994951	1566480	2306843	1438789	1039208	1586829	1477844	1932224	980411	1097449	1250288	1357147	1921740	2187350	2244523	2208975	2075198	2149222	2341480	1898421	1471107	1344441	1256701	1434945	984100	1599401	1033387	1195596	1524956	1417551	206661	121920	109294	123831	133399	190678	147105	129218	128113	258322
1654372	1084189	1437618	1055403	1092869	817195	1192717	1452667	979565	1119755	1026043	541125	850376	600215	462270	545836	512266	741085	346239	477373	1743264	1021485	1340775	948233	858489	890183	957151	1156088	1069618	1045628	1225963	897772	1068816	815416	623970	1124398	460680	918296	944858	927630	147395	78025	99636	109054	116870	114966	93625	81273	99706	74578
816817	1014637	1246940	762804	570802	524638	783916	849918	885369	767552	515112	581009	597183	493382	577762	491200	476257	696142	420136	506023	938002	895013	1385792	1054105	1162574	1600303	1533859	1169114	1694797	898131	568026	502010	1162396	866815	642473	834272	388863	1149613	766150	709185	232994	314901	328206	273458	300666	301398	231638	423197	478473	172494
2314014	1351258	1716397	1509790	1380064	1182984	1410390	1469352	1484426	1463862	2596229	2007870	2062069	1569338	1827169	1835014	1676028	1943594	1714871	1779043	2062029	1515302	2277043	1959295	1838910	2152167	2157169	2180224	1954275	1892768	2016004	1636200	2248104	1827650	1713871	2189704	1257621	1649953	1711815	1948639	825840	622610	541736	758746	759916	847150	786863	660949	792374	779612
584225	498599	501943	452507	396058	303004	429607	436591	392383	351427	640658	442914	477324	373671	320471	358152	307415	441064	315181	299323	1131415	556657	725833	468684	529226	469320	488761	546753	719462	499027	497746	292107	419095	355616	347094	462779	290983	335968	394006	346049	56864	50324	43718	54837	49232	58016	41208	46378	46612	53112
950706	401739	368526	307468	243918	301207	336842	416536	294704	270746	707157	159763	298883	116386	68694	122742	164060	120445	79758	92813	1897695	763070	526344	465727	494562	330123	518651	614240	655332	342341	1280303	453727	513733	349341	168240	353078	217051	404855	418785	260388	266158	73133	62212	87751	74990	68305	37022	54652	49385	85839
2169646	1668989	1898880	1690197	1547368	1370487	1604542	1630717	1633491	1725932	1951354	1570718	1427459	1277738	1118047	1357492	1287199	1307223	1057191	1322841	2020718	1243090	1720797	1387102	1530904	1571676	1718028	1201157	1302337	1091864	1923456	1264869	2015729	1404509	1106033	1591865	1019324	1365076	1507211	1621443	266408	207653	215897	269450	246646	244001	224806	178317	208819	301395
57451	17798	33960	21245	17922	20216	26304	22391	30981	39059	102053	66213	40576	46428	44271	40600	40031	39381	23348	56484	233889	162409	34873	40185	13362	63874	104130	20068	19054	11824	101746	7614	26985	8778	4557	8583	4301	7447	8410	8728	62487	22251	22517	9795	10022	8666	40770	7852	6370	19228
6523660	4098343	5022755	4111928	3950420	3713449	4477425	4070379	4967714	4307288	5155478	3368264	3269729	2128051	3101636	2675742	2703988	2917468	2278764	3084503	4598089	2919444	3316236	2746410	2668728	2900382	3236855	3276936	3135070	3076118	2984827	2041734	2849693	2021220	1697067	2374841	1267911	1779696	1890809	1921175	383059	245715	168280	317261	291730	324770	263003	212649	257713	315169
1938304	1524172	1743940	1279193	1431484	1117850	1339989	1184229	1373706	1302387	1767191	1230983	1374187	696372	1259763	1027110	837392	1017555	970798	1285705	3539804	2232886	2274735	1579055	1583631	2025215	2001217	1985671	1627127	2074119	1488955	806351	859125	478666	991887	851236	1006067	521280	595125	668232	512006	291879	286916	345377	357098	392139	287219	186640	276852	285882
275431	229807	302028	147139	198287	153895	201420	166091	268258	245735	0	0	0	0	0	0	0	0	0	0	357192	411477	689976	504155	342692	513465	562238	626625	574993	552352	894108	478371	913958	399955	713685	531675	505551	488431	465909	458378	147231	265283	206864	328961	341086	265233	233512	177231	217418	109160
4543393	4627671	3864893	4014969	3923315	2985672	3991502	3615214	3573507	3743538	3634165	2559243	3226740	1475074	2705202	2588642	2966293	2419157	2651365	2505522	3560454	4632184	4447544	4327420	4150901	4594005	5507034	7016942	6125440	7775653	2183976	1408487	1869642	1055219	1573582	1569447	2132217	1180853	1247352	1461666	969814	735549	643325	759925	883112	972751	736885	445788	633815	744029
0	0	0	0	0	0	0	0	0	0	29371	69920	89436	51575	44277	80648	76790	65373	50003	64541	54388	58841	74504	53297	63111	76317	75623	72455	73748	72279	3420	5920	3953	5588	6757	5671	7948	4504	4274	7897	0	0	0	0	0	0	0	0	0	0
1731990	1499465	1843033	1710243	1686732	1320815	1566768	1515382	1612561	1706502	2232720	2062483	2758564	1785354	1315343	1949974	1807513	2073196	1140812	1592523	1503057	2141742	2547058	2504854	2855580	2613093	2289515	3666372	2384890	3027212	1979294	1743795	2206993	1880021	1388413	2040176	1386896	1725845	1980413	1971683	431860	364533	283877	477041	471548	573919	388735	375686	391834	565669
380868	526947	470062	473809	441351	319818	432475	271797	459838	439066	264494	364331	303125	275107	227154	332753	308470	300328	253140	243642	363040	320467	580818	358357	507323	408821	435969	508290	491084	360251	208692	302255	352487	270626	178179	308101	248081	303342	372875	315687	66076	44511	34047	57520	56116	68209	51464	46252	60001	65813
3475593	4064734	3927565	4519377	3960793	3154550	3853160	3509322	3675265	3759586	4001317	3736358	3881822	3152841	2967974	3482192	3463033	3696407	2834805	3008929	4511588	3276072	4941614	3401672	4110311	3917753	3935799	4428497	4075618	3395674	3955940	3244341	4303587	3985872	3609877	5231443	3242584	3944829	4128570	4916574	1441144	1189860	1268074	1704103	1745029	1871853	1307022	1167665	1506044	1780897
40251	43580	43991	39282	44741	34316	48871	31396	35612	33531	0	0	0	0	0	0	0	0	0	0	82005	31448	69643	57717	73681	34051	45978	36713	69696	40927	96132	69217	150165	86132	77925	87894	107839	108060	119972	91911	2926	2236	2527	2472	2668	2008	1904	3097	4029	1366
11537728	9796385	9620505	12089824	8221655	6496144	10617777	7306887	8410331	7638204	11171326	6740542	7835016	7493137	6405385	6302517	7237928	8626065	6952896	7187079	10422207	5621226	7341904	7087091	6167467	6736637	8097346	7287753	7180477	6203265	9958363	5396118	9293121	7487942	5746683	8130140	5889654	7638765	7713044	7570575	3054520	2092361	1433748	2193517	1907370	2324033	1830545	1864749	2046057	2308695
999139	897461	1076286	1057205	957044	1069305	954143	893634	1557272	1114905	806484	773090	2234751	1157742	388741	1677485	905064	713303	315614	1003871	889582	1637114	1136043	2659515	1442925	2023273	2304975	2363799	1456709	1475903	810164	808915	860653	866437	554927	821353	589870	663409	734367	1153751	175557	202321	145470	182430	161022	146229	149802	145107	145605	238965
899277	263001	425347	257689	233932	258250	281178	362389	314489	269523	401619	369874	354885	318167	286738	317146	262698	382970	252646	275794	861583	568778	561201	416687	361882	349198	499154	372559	438333	244278	848949	543722	744070	638791	429229	740220	324476	514712	659092	547432	52046	36937	25897	33660	31272	29624	36151	27276	29398	27707
2342152	1937503	2063339	1581453	1647803	1515794	1791325	1784104	1976111	1727163	2495565	2011846	2290112	1946328	1815352	1622165	2239133	1928696	1708833	2075428	2863087	2392049	2801892	1756331	2072058	1691106	2002101	2107993	1884503	2162195	2224112	2653230	2764073	1953519	1662581	2565584	1369990	1980929	2079239	2028361	393637	319423	362845	424152	473412	444832	385165	292083	377141	443635
277427	304708	367209	343226	271959	216257	303023	246021	350343	296713	1161048	828357	915162	796744	811031	776876	846197	875770	678515	888667	692581	531646	942724	669615	1310969	797440	903829	1104095	945737	1068700	965214	870331	1054513	811171	797760	976479	905206	869480	885405	1127689	394364	345922	314592	463593	502829	469348	425362	368351	467116	465262
1475018	1567994	1384140	1176048	1210123	1067132	1218749	1167171	1119334	1229111	1680076	1391540	1504962	1495812	1361946	1563814	1609145	1791604	1340854	1394700	1857310	1305171	1860471	1496077	1367287	1530904	1630245	1605599	1597391	1229353	904076	750195	1053070	764538	557229	833390	529282	1110085	823078	823442	515637	369926	415324	379431	379942	376720	404036	345918	380213	369683
0	0	0	0	0	0	0	0	0	0	0	0	0	0	0	0	0	0	0	0	0	0	0	0	0	0	0	0	0	0	28089	50372	48437	50478	33801	48863	29609	37094	45665	38289	0	0	0	0	0	0	0	0	0	0
10835	11738	9362	13993	10792	7728	8097	6902	7750	9386	6746	3026	4513	3225	4565	4733	6310	5883	2818	3672	0	0	0	0	0	0	0	0	0	0	202332	92456	115704	89399	64312	113510	45735	83607	92522	99076	0	0	0	0	0	0	0	0	0	0
24262	45542	45454	46503	36542	31912	43030	33656	36522	37314	70586	54101	87149	86900	68962	51271	62483	85378	111078	56715	18622	12253	16703	12485	11529	13161	13110	12474	17147	10428	0	0	0	0	0	0	0	0	0	0	1177	699	806	848	657	772	754	595	553	936
1133147	487714	645952	466526	494630	499054	529906	473028	482226	461615	439453	256092	377148	290867	190600	257324	269867	316552	182839	211103	897329	739466	999447	773488	752583	712201	808639	860706	1412856	730275	647571	285129	338284	250319	195750	310762	187733	278053	301844	266615	32114	47228	38278	56665	53838	67651	36353	42111	40920	66444
1711300	1198611	1457712	1198533	1223749	995259	1211626	1289553	1224066	1231819	1738725	1335068	1478308	1281662	1069767	1232319	1286804	1429961	942065	1221635	1590784	1344784	1847239	1502625	1606565	1402542	1626450	1592911	1644186	1192753	1273481	957886	1533640	1205831	910530	1365727	809937	1194789	1275424	1230652	245933	211885	171421	243331	241085	240076	213221	183739	206567	211805
799342	954497	776349	1583899	1023689	686943	822312	707296	721672	759798	994385	756841	1138335	869266	883627	862820	1034856	1008212	776484	949746	839840	806769	861978	821538	671306	807398	814143	819381	1060084	585396	1252200	747510	1491569	870746	883692	1155358	745087	821590	1058925	802525	105176	54151	72988	73596	88004	78147	68729	63504	66299	52235
121801	39261	44052	36476	22094	17141	34089	33944	36952	26330	274769	145246	138055	115118	85073	95296	110911	126494	121636	109660	0	0	0	0	0	0	0	0	0	0	500497	191225	328107	180088	156260	201937	141680	239522	233801	169535	35927	11835	12660	11244	11976	9998	7017	9430	13153	8640
45621	52888	44795	65927	46956	30836	31830	31082	35175	30341	110159	66849	77410	95126	69042	60539	95010	87538	70530	66334	633366	307000	369676	297405	368951	319771	426429	462285	540172	327861	42013	28774	48913	30984	28540	38883	24994	42774	40909	30734	140440	97901	119092	128345	147784	159665	102442	111253	135384	121416
5358407	3919088	4759701	4134054	3755892	3293227	4091585	4132305	3881835	4286704	6081418	3627527	4707617	3802022	2162993	3675825	3751652	4626322	1724424	2587180	5574472	3523607	4803727	3874991	4483605	3777652	4555203	4504424	3868215	3005000	5327027	3323419	3806926	3390036	1931913	3759509	1837346	3227750	3628266	3487732	1525888	917621	759635	1336419	1245830	1332825	1134421	857653	942036	1437090
156847	134710	140616	131180	116169	88440	121232	118603	119623	112172	99988	64177	68064	56852	56022	60380	64475	75353	39551	55094	139508	76789	101744	69837	93833	67566	93509	84534	100203	77016	177442	221100	243587	189471	160745	244677	202633	163321	193702	201596	3829	8592	2966	6043	4299	6633	4459	3700	5150	3840
5238816	3937453	4268914	4504903	3769699	3272951	4504961	4197187	3371335	3550459	6117721	4337952	6001000	4392140	2208089	4033809	4976053	4524494	1343952	2655951	8190090	6034851	7128729	6509143	8183888	5250007	5704899	8162784	6199904	5079239	3650211	2533688	4222494	2395780	1286070	3179122	1387935	2624075	2855737	3134028	1756894	862324	938995	1226296	1183298	1151459	1065548	842720	954595	1202401
956396	455247	517957	434781	395528	372836	433231	461762	544031	413976	563793	193937	220308	163840	188896	141066	182452	169822	148543	205262	117341	170610	163374	79363	110953	78144	83774	112353	87400	65236	52785	42960	22980	22720	28290	26650	27199	20972	26979	31164	19662	11143	10895	9444	12128	10519	10340	6370	6128	8862
5903806	1786412	2856339	2096943	1887390	1739044	2223508	2728479	1882227	1930820	5511163	2033939	2713711	2248777	1375314	1893076	1926607	2543574	1079942	1368254	6732704	2467375	3845072	2783372	2901593	2555986	2872198	3228850	3513391	2611234	5516595	2452197	4062350	3023596	2012987	3364951	1650188	3208356	3137159	2990616	1917997	774850	814491	1052381	1013781	1150025	779929	546177	824785	1381994
39994	51398	51368	49552	44367	31435	42093	39463	52360	42595	46892	54233	58543	41782	56448	48204	54583	62697	48251	40053	66811	66071	88372	61761	59905	75750	77715	76085	85764	72928	12000	17713	20047	17837	20352	24009	17888	18011	19834	23922	0	0	0	0	0	0	0	0	0	0
2484251	1431635	1870527	1532522	1491024	1213377	1501107	1582421	1500240	1399471	2403276	1286110	1749402	1481885	1597048	1584660	1507359	1810844	1268036	1513578	2074972	1283843	2206231	1479941	1529568	1777702	1640681	2003684	1592111	1599314	2153212	1327913	1675325	1431935	1429160	1842329	1102969	1350012	1467484	1708842	322167	165851	188865	270128	290594	329862	309518	199878	265957	251298
0	0	0	0	0	0	0	0	0	0	0	0	0	0	0	0	0	0	0	0	0	0	0	0	0	0	0	0	0	0	0	0	0	0	0	0	0	0	0	0	0	0	0	0	0	0	0	0	0	0
261815	236897	246818	213175	188679	137467	179068	173998	186157	191730	13312	10734	16664	5463	6877	16773	19086	12408	14630	8283	677704	370979	465716	345325	332192	286794	398067	362532	362949	219220	573125	213513	433086	281116	155536	307328	172289	237273	313953	282443	242546	146843	115314	144220	166678	186377	151178	109504	148058	145603
868737	511683	827968	530308	483193	522559	630711	506301	672058	630649	557027	375898	278925	364665	377038	275194	239088	362188	260094	398735	228463	66568	192467	189728	189875	165659	203376	102419	271845	98141	634509	336331	496298	290673	225589	355076	202578	321599	300120	244445	82450	28665	23178	15836	15811	14015	23948	28640	28653	10344
3433834	3698325	4681585	3687384	3672754	2757087	3933713	3948149	4062350	3580242	3453074	3804224	3812764	3369700	3293930	3456653	3657695	3704196	3566267	3452824	3603933	3527326	4745965	3444762	4316975	4561135	4686117	3895095	3970754	3005049	2207017	3300579	2483393	2431314	3691988	4256421	3459760	2784546	2742562	3919734	320703	476081	273952	582620	533517	519505	509093	434142	510584	457654
780661	1081244	1215701	1110042	1042947	782602	969632	606278	815126	991061	1065647	1315206	1314964	1143054	657179	1182609	974926	1385788	576026	816804	784096	726448	1139716	971070	979077	833895	945140	852524	816502	479306	719807	836284	1131619	1149115	653090	1055764	633528	1057118	1089239	1048010	311709	321549	278018	352671	333541	373018	270568	250645	250385	396531
806709	871819	915667	967897	763126	624636	938419	705658	841589	826239	1211387	891667	1151715	788211	747347	821394	895561	917726	689708	770813	1274277	945619	999249	825696	811775	736783	883900	840428	867932	776853	1064639	810709	997600	750025	624348	916050	625276	779022	805494	847487	272867	288979	172183	259579	259002	303367	217757	198999	217829	251422
583196	578297	611027	559875	498541	393389	479714	491238	570954	481828	533246	586776	758250	548113	586399	654571	599020	554456	640699	607783	816022	627225	887576	632955	687532	772524	768619	657208	727698	545030	540222	686729	655388	589701	650502	767818	675677	629861	642177	678820	259792	226522	246085	307707	386843	349322	284025	243686	313027	310522
687696	367009	373479	465879	354492	315061	336589	370586	530211	379681	591466	396459	352251	367029	265581	281846	286046	303345	341423	304918	781385	376107	316281	270951	248121	304130	403865	242995	312439	190770	489928	502811	477717	255844	285949	293482	253907	251530	259800	349534	108996	89799	80849	80172	84820	107405	80210	79469	71591	119768
0	0	0	0	0	0	0	0	0	0	0	0	0	0	0	0	0	0	0	0	87390	64810	115849	82437	96783	72646	97174	53248	64773	51294	119983	131048	71883	99522	98694	118351	102806	83587	84534	152377	0	0	0	0	0	0	0	0	0	0
333331	391893	460595	366753	352735	324549	371547	349217	330341	353533	260491	365292	359641	281670	312016	324772	322616	347075	285183	286410	348597	381085	474946	494200	492562	499271	533084	555165	494924	483262	336444	443880	488085	444988	529143	587980	394990	471558	453832	585905	231200	247655	272000	283780	296639	328248	252916	250853	284229	306979
382801	443450	425790	410888	398176	358368	427554	398644	490849	415391	380132	404434	446031	355887	342322	350076	373599	408786	314897	397094	407572	381478	510230	281659	518400	370369	464327	506600	454963	549927	343623	502345	640728	431699	287421	366966	316971	361333	382651	442649	71443	44652	38179	37657	36135	34601	45234	18603	26921	33198
78849	54337	68391	58461	48876	63028	49384	61484	52868	56711	100881	103748	101181	53329	63281	71750	65605	67305	56332	44605	235033	210520	92854	91807	59713	91784	102419	77405	87042	47093	28442	26629	24232	24930	13872	22853	8600	11900	14282	17691	25570	14659	17645	12122	10008	11136	19426	11271	10570	12750
118374	182279	211980	226134	229811	204092	208227	161512	253670	253010	32465	67749	63605	42878	48158	62199	36886	48429	45845	56897	85069	111016	128093	111737	116570	138825	125690	114956	66927	83842	77686	103535	128518	106410	100249	113924	104481	102341	111992	107869	21404	14060	14314	14752	16902	18249	16299	13278	14582	19167
2321911	1578425	1693666	1418587	1222810	1073125	1394039	1277703	1455042	1309488	2452166	1126983	1403698	1074165	1102095	1089277	1360052	1207898	1016624	1362707	2874253	1671072	1749734	1200847	1441032	1179149	1425439	1300198	1462278	1209125	2165042	1534290	1547134	1236424	1196969	1680580	1350097	1545598	1391540	1289367	460401	219684	190052	287046	301475	288983	260569	193259	227082	298514
1875600	1389512	1786015	1444361	1330115	1120958	1511032	1371073	1419192	1602720	1694043	1218301	1439452	1158188	724848	1063526	1171339	1396168	442825	851856	1754655	1267560	1848533	1325310	1363090	1033507	1435211	1276159	1327129	875161	1542446	1028726	1342215	929883	559272	1247066	477727	1018840	982390	1149217	388815	285491	258568	367078	375512	369573	371015	268914	350627	431305
8958858	7494189	8941542	8436837	6933253	5956363	7646847	6341239	7085549	6023975	8740800	6331977	7440597	6126841	4998180	5602229	5333931	7049780	5561583	5759266	9574972	6716607	8411778	7228268	8957521	8200672	9110283	8502883	8664617	8930231	8666528	8043978	7660837	7898328	7881186	8577934	5945424	7584775	7217854	7213943	1942730	1364778	1324987	1904663	1638738	2021246	1494449	1447891	1607882	1570976
0	0	0	0	0	0	0	0	0	0	234509	123146	163353	110943	117062	110419	201771	148730	126712	127295	352896	99435	254154	189383	206451	94751	95112	280087	362813	208248	436235	329492	510066	368249	273761	443738	194055	239908	417935	463943	58951	40822	44961	80043	80193	45308	36586	51499	55682	53763
1050011	763954	1006279	856687	535780	559194	946364	652462	934956	636629	744823	363837	714025	418107	413921	320682	479943	527117	490496	706807	1287082	1413053	593009	604614	654219	404563	669096	837220	921466	963190	824994	367505	606109	453790	389423	618431	594596	519972	440576	410020	146586	83610	63313	105645	94308	98399	57913	91887	78962	132847
47799	52876	57971	54123	45504	38380	52791	42627	55677	52765	53517	42671	51066	36846	37143	41101	44703	45893	41968	47323	7365	6999	9381	5202	7886	6916	5955	10419	7570	7714	27325	16498	27755	19982	14953	24889	8028	19331	17458	24366	1683	1665	1545	1815	2280	2106	2041	1291	1487	2131
2553645	1813655	1895225	1613393	1676912	1390048	1602568	1622731	1302868	1443953	2660959	1345920	1859076	1356382	1025082	1269674	1387170	1689241	870317	1110918	2961774	1749707	2189945	1780255	1929336	1614246	1599168	2043829	1800030	1547980	2251903	1551108	1717213	1463338	1414888	1994784	1530335	1680799	1883931	1659618	564784	324730	368233	498550	470408	516632	368214	329465	385023	557575
276122	211220	234088	193171	190847	152030	216399	177407	176579	115191	266571	165965	219152	177446	122029	150044	149785	193380	96405	144971	368632	220913	310696	238747	211344	212750	235128	237033	240264	187045	218668	165195	265487	181190	138706	212472	183733	192177	215354	186801	31063	22437	17177	26254	26074	28630	21489	20342	23584	25807
251054	311079	225602	231316	202440	140197	179722	153679	169213	143910	241809	158656	192682	127895	132251	141593	105234	170932	149691	113834	475536	271911	385348	262764	277011	286940	302458	310170	385663	238401	194153	185609	236255	184461	161783	228421	122876	154416	186674	192677	24565	20771	17326	23134	21593	21534	21005	19477	27860	18013
1382434	1544358	1614403	1516081	1283273	1072124	1311612	1094674	1287755	1389785	1223114	1094393	1126300	969793	866533	1064806	1049703	995581	1015117	1013773	1181541	840431	1169474	845208	960608	995915	1045722	1015177	1031504	786388	546537	566176	446331	582094	456312	703708	414836	589115	584850	632522	145485	111413	95334	137718	133376	145164	124566	99572	112258	148518
2597470	2433042	2608040	2022985	2266022	1812820	2262306	2146271	2541460	2351491	2447957	2251402	2321063	1232715	2094989	2026863	2049920	2162330	1821396	1963908	2502253	2229552	2551909	2390695	3008278	2796795	3014186	3273889	3072074	4310017	4226055	2991027	4482143	2928688	3687170	3983624	4226537	3326613	3150735	3446952	1352728	975205	823273	1067561	1301115	1399421	1002603	672600	1022589	1209997
826542	899325	938263	922944	862453	656150	715201	594530	767387	800909	712893	703725	846615	600811	349991	595569	508201	576546	305756	485911	199141	207907	239656	209906	189378	146245	176440	171175	165377	104591	271251	303700	349537	237566	168496	350848	176315	317339	336986	308549	175951	124663	111363	188289	176670	177903	133575	136962	153437	206486
718559	1151225	1091883	1316477	1171748	1058382	1175865	1039323	1166941	1299191	1186594	1130973	1174657	1141357	961875	1062112	1147003	1061752	980433	1077530	1401033	1226729	2165328	1613541	1656405	1518229	1594034	1695141	1762899	1097972	1452478	1447548	1647127	1370014	949009	1708339	883536	1354270	1504552	1381177	267332	250817	247661	351406	366238	371383	299020	255742	296642	370211
420090	370639	425478	307429	293716	247476	317948	316607	342263	346172	454968	365783	384153	306603	280691	292318	295152	341838	215328	309778	460873	283289	403081	326830	314698	307386	336283	388246	401626	307380	341704	321149	339216	266377	273902	380892	248925	318122	319761	306525	79484	46504	43426	62552	60995	81835	58438	51311	65117	78569
1330605	1328174	1529520	1221361	1237216	1122870	1247285	1127653	1396763	1352023	1168606	1221869	1236997	942240	1030752	1121312	1064493	1060322	983184	1035204	1606792	1411738	2088372	1543087	1692683	1744889	1552861	1735490	1525888	1539030	1204118	1423085	1272291	1109227	1289772	1458555	1181235	1213553	1127775	1333530	256747	265901	250424	348953	339026	371289	294771	263061	340370	290612
3291823	3829230	2915141	4371252	2837747	2423565	2704754	2220030	2679662	2733097	2662362	2695752	3589354	1904183	2549897	2748935	4649333	2374907	3132031	2510041	3758089	2808055	3337150	2257445	2887143	2534372	2955566	2810821	3761890	2893489	2626673	2537530	2920423	2069126	2182587	2865113	2037159	2358020	2316545	2355599	323328	255859	225212	348179	345080	353447	278936	236259	282983	268175
740509	532777	610568	503988	458175	421021	485216	472120	475638	504864	746679	487953	508211	421463	389065	416001	407820	449531	357338	435271	808174	499552	640853	524935	519543	480364	532529	534245	629273	407560	580008	454266	560494	453526	375284	567080	374544	471357	517562	514091	65496	49597	43226	60779	60391	64765	49931	46935	56278	54469
2192378	1709495	1739846	1718852	1530750	1227356	1507675	1599707	1253715	1617509	1988673	1164357	1523400	1146120	725058	901713	1183093	1128374	591285	846264	2382068	1283825	1134534	1052418	851835	912551	1247844	768928	1293584	587262	1457017	710620	1294518	798281	541737	1195465	591763	1057919	1195463	822827	849943	499086	406025	539978	486799	528397	454721	444034	512339	551430
139988	148795	163454	169328	143119	120818	148781	131150	133752	138350	23946	28924	30906	22093	18352	26769	21786	30876	14675	19705	7471	8171	8115	6472	6323	4650	6997	6567	5353	5249	5266	5785	9647	5389	4389	7969	4978	5807	7247	6047	593	306	371	401	404	676	420	421	637	408
454460	428592	441113	386666	360062	311884	345919	313030	365211	367493	391347	297975	316072	245899	238114	248856	251096	250544	250563	250640	577654	408318	509377	410428	351662	402042	440890	457007	462933	307039	328813	261445	377126	241391	203982	290728	208991	263005	284045	247315	49461	39082	39086	50926	48940	60781	43788	35346	40407	63963
934879	687861	706529	701512	640440	478354	756840	599572	690544	657327	411050	292068	310779	200263	159962	72791	178271	283133	331102	209070	420021	296478	425494	392677	439260	357797	398683	353390	428655	364903	214958	143745	216273	77525	59849	90818	191769	87451	149878	119872	30730	37642	17086	29775	33785	61824	26150	31707	32883	45122
2552922	2199857	2120842	2073493	2065132	1640825	1909765	1800596	1575453	1950524	2515680	1803122	2450012	1843337	1212995	1675509	1914693	1986460	920624	1421628	2562904	1652327	2242624	1912327	1959549	1453613	1671284	1922995	1852753	1208167	1672961	1712556	2065998	1559595	1006417	1783213	1053555	1586717	1736324	1655823	510250	434113	386057	567479	512354	505994	416592	365145	419676	571087
1283797	893691	1251647	1067577	1053051	930240	1068842	880739	938858	911763	1734820	1280034	1647338	1324827	1188241	1100370	1277780	1331486	1010934	1216747	1868315	1282526	1427631	1292996	1242797	1282001	1277153	1356725	1118408	1029263	731285	582019	969548	678728	679923	691228	631250	723113	996261	685803	500656	351515	278045	460855	389109	481381	274313	325932	341091	463058
2919136	2757844	3265763	3645905	3352082	2995201	3374716	2986392	3686778	3387756	3114010	3046379	3213312	2699309	3287929	3151666	3095442	2951429	2891588	3081753	2802472	2614552	3425352	3300990	3305679	3279394	3366453	3461693	3053867	3161823	2802082	2802003	3826485	2995309	3050497	3826418	2656245	2843601	2858785	3401029	558546	536367	521319	686076	666772	769408	666647	570981	652964	747514
31746	42011	38617	43625	32615	21730	33678	30721	34754	35279	23846	19375	26757	23301	20778	21605	20349	24805	22557	22650	10069	6133	17521	9619	29079	10411	15175	39424	49464	96825	29205	27193	33454	28239	17353	28457	20830	22716	24316	26345	0	0	0	0	0	0	0	0	0	0
60226	137002	125528	123100	101358	71360	85230	35629	89826	100030	0	0	0	0	0	0	0	0	0	0	0	0	0	0	0	0	0	0	0	0	0	0	0	0	0	0	0	0	0	0	0	0	0	0	0	0	0	0	0	0
888428	939353	905312	902372	778622	620611	715646	580978	656025	742461	893394	638419	797806	622892	378061	578384	656004	727824	333764	467308	906919	578625	667607	528067	545850	503953	596597	606925	775378	501500	674258	429009	623195	473385	286654	549480	288784	496243	540365	454672	186799	121097	119203	137535	134582	157455	121184	106646	114771	144690
0	0	0	0	0	0	0	0	0	0	0	0	0	0	0	0	0	0	0	0	0	0	0	0	0	0	0	0	0	0	0	0	0	0	0	0	0	0	0	0	2542	1816	2020	1463	1387	1455	1583	1327	1083	2011
94510	133239	137660	137747	129074	112213	120872	92292	92223	125380	72907	91984	98506	81625	87776	84614	86436	79870	88452	85481	98867	103235	131328	115300	110919	127267	119376	126184	125868	95201	89195	117277	149570	115297	107008	127344	100994	120005	111635	118597	9491	11688	11549	12457	12834	15978	11736	11916	11595	13891
768356	588320	595903	616651	531350	422813	527749	622015	539160	560418	1041455	509085	780572	443793	327940	459259	631129	600227	359455	368378	1161403	508565	821277	578155	808512	514731	536863	712975	525655	564469	866309	624507	748334	558850	391245	680406	355148	547492	577239	658152	229926	110420	128048	179589	169507	212431	158777	152233	173720	210073
464428	414507	469641	450783	333338	280881	365932	404153	420736	358269	390148	303256	303529	261337	302635	262438	244072	333128	235184	264236	510271	382179	540336	364761	363732	402084	463734	399030	454696	339980	353498	293501	372712	279120	246335	379965	183481	312728	271326	309825	32413	26279	24306	28822	30996	28330	28492	24388	28216	26473
344340	251200	322124	227813	220207	205183	242296	237785	242217	226708	384023	247300	304812	239620	201271	205803	237057	246435	208864	218925	368636	185126	276491	221873	210634	230141	225426	230646	242358	189971	464180	395158	518501	398876	341962	418767	345758	387152	445544	411592	39652	28835	28011	39385	38123	42190	33895	28755	36427	31096
66369	66919	73743	62961	63275	47237	65389	50340	67545	60958	42008	46847	44528	37481	29052	39001	33906	40954	27180	31718	100675	69022	109043	78757	98434	75796	87649	82318	77341	102252	73688	67491	87292	61759	53431	74933	60916	67207	64397	74117	4013	4304	3388	4815	5055	5344	5075	4609	5611	6123
303164	269294	309772	289221	261487	217455	226442	220225	258582	253266	322564	250131	287999	217232	217202	216029	235654	224834	229777	222735	307464	227002	252030	199416	169724	222321	218733	219904	265378	156448	251590	174964	290403	200196	194449	242366	181997	207681	238898	202475	28955	23650	23778	30058	29804	38181	22419	21615	28173	34128
8425	12156	11214	12392	10835	6832	8679	8422	9725	9329	42109	47488	56155	68632	38309	53810	69292	53201	35758	126039	48273	48136	77809	47145	70980	42946	57124	57743	46743	60526	3308	7601	4643	5835	3178	5147	1611	4257	3689	5975	3516	4204	3244	5912	5637	6324	7241	4448	6033	6699
114085	65308	65372	76356	51025	39005	47391	52847	50510	54647	54068	41754	44397	48227	40577	42666	67308	45345	39532	52546	39738	31921	46546	31805	39652	37860	40132	41108	54134	34478	31721	26826	60055	29987	20966	37645	26821	33362	30051	35222	921	1138	564	1044	951	1445	835	1063	1301	1302
0	0	0	0	0	0	0	0	0	0	7699	4792	4935	3843	3338	2229	4096	4034	2434	2964	14475	9399	15904	11247	11700	10510	11476	11719	10120	11246	4865	2997	3667	3380	2211	7408	1441	3691	3273	3859	477	331	290	360	358	392	367	225	440	341
819590	726990	792106	695672	627743	549863	662675	655387	634937	649917	743031	645749	666393	535308	572598	573427	573573	633898	454196	584752	983049	776476	978661	764703	788408	829472	803024	798756	787469	679081	612611	514649	679237	552020	494897	689648	412825	529067	585381	541495	98087	86223	105670	106041	104048	123890	92320	88279	97353	112051
14695	9798	14023	8526	13410	8311	10660	10145	8848	11283	101984	84642	101205	103304	117314	88604	225099	111016	106965	97949	6491	5106	6719	5030	4590	4712	5208	5006	7524	5293	19984	26978	32380	25427	22901	31866	20274	34416	33872	29526	1069	1419	3538	767	1204	1453	1199	937	1295	1221
2178508	2432951	2553001	2604787	2182497	1739357	2063026	1825967	2260675	2186380	2312959	1930555	2126773	2329088	2072104	1846117	2245346	2186379	2127775	2192441	2093907	1661393	1932559	1520757	1637132	1892097	1910644	2141909	2054857	1716473	1778552	1705955	2249419	1651259	1804278	2192386	1589228	1751571	1776306	1340456	393860	301314	300612	324864	346384	417040	342817	320495	319311	346651
266602	300682	281579	302341	250691	192416	233366	226019	261347	230672	293423	253170	281717	217389	225900	223998	264856	248025	213949	223648	462023	354920	476134	403535	445933	418423	418679	459884	437571	388020	277045	263757	324686	244646	233103	283564	192152	250404	257852	256553	41981	33846	32551	43870	43961	46894	37133	36281	40979	41140
35225	42880	38420	35453	33143	26932	30951	25991	34566	25756	49615	39844	47216	31164	29984	34169	47929	31413	32822	32146	130297	60681	100715	77566	68721	70346	85611	71589	70109	56159	16144	20576	25847	25819	21248	24454	21087	28099	25773	39371	5002	5648	4654	6137	6269	7916	6434	5630	4326	5743
107188	119001	118823	110703	113415	90263	102989	87555	88575	104917	241821	208110	227938	183495	132086	180888	192686	212116	127642	150610	267197	170456	211356	168940	170127	164596	191468	191527	175296	129878	280569	230353	310972	216099	131922	235439	115680	201640	220963	227470	8488	6954	5669	8586	8697	9367	6531	5518	7198	8975
202926	128217	170066	123740	126542	121269	130378	115926	134128	132227	191384	123357	138567	104340	84557	82529	103194	113542	93091	74158	106644	55340	138578	98078	117536	76599	82252	106187	93440	80265	158964	143769	150852	126341	78892	146198	52628	105233	106483	125245	26436	20237	17572	14840	16256	21225	15388	16242	17986	21524
18507	32340	29945	26497	19928	17966	24416	23386	28674	27114	29003	41064	42275	23716	37797	30464	37332	33792	31061	20919	21097	22380	38803	25259	19750	22565	23831	28788	19156	22658	65789	110217	143859	91954	97323	123646	117441	115106	117564	129891	4350	5383	3614	6373	7102	6688	4913	4499	6524	5893
1967675	1510493	1845280	1398550	1532327	1438921	1411539	1664097	1609191	1477084	2287741	1938655	1999908	1508022	1493805	1675741	1477263	1802841	1403494	1440460	2260874	1691143	2157012	1887712	1864933	1794637	1814007	1946285	1891655	1379107	2700228	2184672	2865968	2182543	1832983	2406946	1464732	1978683	2153434	2182261	426013	346903	336886	386245	376020	413397	374710	359991	399986	360561
632096	565735	700561	771974	647180	531247	647837	714165	533199	703629	535132	407910	554228	403243	299338	352379	516711	517908	225898	300673	587926	384916	603904	465445	473668	460464	487677	527608	470397	395286	546293	395245	621406	486377	360931	654495	289922	494223	502754	536295	102268	68543	73408	94544	101063	125523	96351	66099	88364	115927
197603	194626	216843	192345	148559	111813	183453	154665	178462	175143	214010	188101	203840	159470	124833	154759	168097	207939	88151	140689	219186	145622	237793	147712	201476	153068	180709	168517	207562	156616	162964	86052	144258	117326	89141	154736	96775	137699	124754	129158	16080	12095	8635	17635	19084	18711	15519	11162	16804	20356
306256	424910	508205	361368	387939	306834	443803	338633	459219	412483	240629	398216	303494	296443	399804	344299	327050	332171	318432	376753	398627	632011	855552	596656	628408	641332	752873	593319	466161	470489	439574	652072	730900	587145	469162	698567	340396	479862	468606	648273	60567	81325	59745	110657	104178	112029	115602	79616	100221	97873
459129	656375	488108	615824	448274	362623	465874	307027	472962	366651	304297	238416	199370	118133	141172	127309	148874	192803	305376	176280	433553	316894	344281	368794	331523	345269	336471	376945	329132	323928	307827	325401	377312	281778	157556	241635	284341	247770	301405	225134	38780	30611	22133	27991	26493	32797	15155	23984	21628	23054
287519	243282	257939	228394	183276	153746	199166	157949	196657	195375	21670	25485	20688	15060	10131	16314	21280	15226	12651	9834	72233	99653	86499	68236	80282	76965	97649	68488	58560	36089	28435	32199	55664	40912	16623	37291	35694	46879	48612	23181	4093	4588	2864	5582	3979	5357	3656	3451	2852	4457
269096	187494	239484	227991	158397	135323	179876	158461	175342	156607	246276	139571	149920	148447	80279	99460	106955	130146	121607	76145	330346	170915	367198	273830	404753	309591	284270	319252	266175	255313	237067	128314	150948	196979	99821	159042	118634	123198	105800	193536	14761	8325	9720	10902	10278	14588	14236	7889	10976	9709
43658	55191	68859	56369	45603	39566	52588	38252	65804	43526	19642	38794	31451	24265	23998	31260	17761	28454	31984	33122	35635	49155	85897	59112	50728	35650	48563	35463	43967	28679	43076	38106	43766	37996	39151	45392	43315	27594	32098	45759	7807	8879	5624	10887	9641	10511	9577	9277	11308	9665
0	0	0	0	0	0	0	0	0	0	163570	155403	195600	102052	101303	86452	161815	76930	349597	128776	55729	56385	33186	46825	21637	35282	41657	57289	33361	13942	49603	98751	57860	33813	20895	40378	16247	63318	45858	55835	30435	49086	19065	41454	32678	40877	14484	25941	12334	33174
3655419	2925398	2803489	2006845	1699349	1615735	1873954	1808967	2125958	1770034	3263968	1684983	1915147	1651192	1511243	1499357	2362246	1574922	1767906	1658706	3615105	2113887	2952346	1787789	1965045	1970816	2034464	2722500	2909258	2044029	3059908	2045810	2418091	1719632	2255387	2668106	1785798	2336494	2413302	1993480	517597	308479	342098	483496	478364	528603	417526	325638	412213	410272
1128144	1291985	983472	1404246	882685	836559	996698	761125	869093	894978	516831	420328	456786	350034	261153	361421	456136	440740	219590	259662	1204291	775367	1087536	1008813	1015849	832398	1066789	963082	1027077	847150	1515303	1336618	1286551	1195272	696722	1168275	744203	1031386	1170359	1183227	652449	326673	337931	364614	357659	331538	325897	297943	300838	336391
160392	178154	201345	227823	172695	129037	160457	132035	161815	161107	251670	130902	150225	138466	123891	113425	156425	139265	130444	128448	435712	194748	302792	252344	221378	250003	277130	208591	401344	192259	242550	140380	277583	154563	129669	212682	85598	164803	196292	136510	8025	6590	5930	9776	10301	9050	8289	6675	6244	7469
1703677	1676202	2004679	1726797	1821075	1502533	1515423	1741821	1525084	1613897	2226469	2217331	2797123	2066610	1215540	2202409	1884185	2425165	887298	1369945	1875972	1752647	2184913	1821882	1750861	1553669	1591269	1874470	1665679	1247460	1518509	1418957	1921146	1645295	989641	1890557	697502	1549281	1694202	1652284	405582	401478	432230	535361	524236	598093	418170	369224	435886	633305
9010	7370	10032	7374	5832	4908	7134	6468	8301	5977	0	0	0	0	0	0	0	0	0	0	0	0	0	0	0	0	0	0	0	0	0	0	0	0	0	0	0	0	0	0	189	147	113	241	206	237	214	131	154	165
1357944	1164597	1457971	1123806	1010029	937274	969613	988121	1086893	1202282	1379569	1044734	1161574	990626	468791	777106	903396	980601	576892	704216	1814350	1607706	1037403	1065448	910624	1003739	1205172	1278378	1293694	868641	1388474	950618	1340387	1040822	702040	1231438	790124	929489	1127890	1205029	158461	137938	161188	103429	96424	90031	105857	64841	51840	97587
6510864	5160375	6397349	6471964	5360269	4482815	6013497	5281315	5706013	5513673	5654524	4306329	5252013	4331284	4427530	4361596	4897610	4741743	3944048	4492777	5066565	4137921	4704266	4185807	4475529	4467542	4655666	4865889	4481069	4310112	4745129	3552886	4635604	3665733	4371023	5119435	3521101	3774773	3866153	4544210	2480332	2009424	2032633	2984450	2969329	3209576	2274715	2010732	2637972	3669072
0	0	0	0	0	0	0	0	0	0	80385	95227	78811	66740	58619	61476	44704	75123	70156	60855	37801	32164	51216	31682	52001	36112	43229	28223	49117	38336	52601	80307	80303	59658	60150	90826	60348	52318	66513	78071	1582	2444	1453	4063	3398	2955	3001	3174	3690	2644
1022167	986302	1097235	1031994	857313	716109	936470	852804	1001315	907597	1345233	1217852	1258955	921739	1001310	1032355	1021621	1111578	986467	935455	1340102	1075668	1247373	983362	901518	1076992	1130426	1116379	1063571	966457	918120	834329	1004542	799977	708169	992121	557092	775120	787891	883726	226734	217833	183226	259618	257137	290519	231020	205052	232895	269491
29360	27710	51259	25408	20204	21770	44519	30368	63109	39261	77862	131323	85350	77362	83437	81003	47989	94101	81032	102630	56923	74526	138430	68057	101120	56327	107091	57694	72964	63737	92118	153907	146394	112518	103128	159065	112027	90930	74645	162067	2764	5751	1871	7822	7310	6297	6601	5903	9217	6056
484907	548067	664392	688233	671838	558387	913602	639828	1073304	575287	398263	437790	562508	264901	254498	264485	268597	315672	358837	351216	398989	464087	355760	312378	290914	242562	316409	262986	361310	258413	721627	804702	705806	502344	429489	649382	495538	481571	461720	652990	28079	36498	14756	37573	29444	32412	19106	25846	32516	42287
0	0	0	0	0	0	0	0	0	0	0	0	0	0	0	0	0	0	0	0	0	0	0	0	0	0	0	0	0	0	0	0	0	0	0	0	0	0	0	0	0	0	0	0	0	0	0	0	0	0
59002	71212	74900	72110	59713	52263	68926	53227	76895	68238	90330	108854	113265	88365	66380	84087	79947	97713	63483	70542	66674	70350	89572	58519	64922	53187	69815	54344	52555	38763	66601	66116	76942	69084	46332	71368	35372	57983	68226	81564	6423	8381	5840	9448	8241	9211	8777	7071	7447	10260
740794	753172	793236	894118	839967	640516	803119	757385	706426	777607	1064093	797064	983697	829469	625293	767244	993864	938482	543821	784566	777631	589107	730080	679138	721828	717590	848892	795653	963808	674139	694814	496221	690368	517736	353709	571317	338630	489945	563221	496105	108069	88764	83282	105241	104158	114940	86712	77766	100891	125610
1540175	1192742	1778819	1281447	1309427	853153	1193397	872943	1242891	1197520	1207402	979618	1008118	1186206	595037	891927	751186	1108448	333567	719435	2494822	1608494	2363197	1994351	1726625	1589863	1914836	1932538	1898408	1019086	1527945	1026478	2158894	1257710	806833	1685484	870978	1510659	1617058	1627073	485676	340304	332426	516121	524161	611154	395017	323633	412990	507337
427142	340740	398715	393744	324902	302343	337231	316682	301804	276282	327022	215465	287105	247425	156457	202707	249040	248044	157899	177062	464921	311374	346991	312550	326294	299758	327994	301547	284564	229828	241370	144244	235026	138553	87413	151181	89092	134206	160963	113462	58212	45796	46680	54326	47518	54037	43801	41517	40245	58252
37994	44910	48086	49747	35981	35109	46331	34123	39887	38342	72987	85773	98094	62260	66310	81869	73509	71212	68304	71154	85291	61181	79560	59724	43669	72006	69988	71536	72112	57724	17702	15384	21376	15860	17480	23443	14670	20219	19960	16325	24478	13476	15816	18609	17906	19116	17980	13572	15393	17913
1867855	1661185	1724372	1625467	1340238	1010571	1386402	1415642	1332322	1453127	1941221	1416173	1599017	1222938	1036259	1367051	1657668	1431066	872447	1038768	2171624	1326946	1710790	1214769	1110416	1443569	1633345	1499110	1660878	1088022	1684525	1064640	1615383	1109359	799041	1804935	673266	1327581	1395848	1315197	282874	237496	201657	341595	353167	363278	221852	218961	309128	286455
605622	691807	791288	638611	588008	463552	663408	524616	611965	559023	540144	598295	686003	533262	498812	572344	492927	644189	582653	544040	534557	552264	668896	446330	514996	562091	648559	538385	646523	441741	469588	550010	550257	542928	515694	616547	433342	466869	465767	510042	106084	113096	101597	165116	143632	150605	132753	114127	109754	104444
1597152	1424613	1699516	1480779	1279127	1041169	1322484	1489789	1456731	1289232	1619508	1182601	1484737	712613	735011	977510	911409	1071624	812538	682930	1527883	945169	1697539	1046735	947919	1181002	1258032	1114451	1341744	891278	1335723	1028043	766339	612885	628793	1090791	256036	606467	588021	883391	134783	137951	82023	212070	189776	176563	152523	139748	160786	209543
43712	101345	63456	118501	88030	82047	74487	34486	59687	72974	118971	150199	202584	102161	116703	160644	180777	132087	136085	134494	82101	67811	84006	63810	77393	76004	67923	76681	87611	76796	46383	38001	68906	53457	34841	55974	26006	40577	49659	51059	10871	9626	10415	13129	13265	15128	15054	11032	13581	19852
1806984	2056582	1978228	2174430	1843214	1374310	2127018	1841338	1623290	1775402	2033064	1508460	1991874	1434247	907053	1453046	1474279	1640387	728345	1174706	2085984	1497575	1918592	1444431	1631570	1242125	1529940	1472628	1444631	1088623	1982747	1293776	1665187	1347563	919600	1613992	821924	1398508	1463802	1522198	437199	279507	257316	348492	342489	346694	264089	233677	284666	373375
1894150	1671974	1906692	1678284	1541808	1243657	1702869	1471826	1614976	1534937	2144955	1614901	1892337	1594029	1539020	1399234	1861950	1714372	1554190	1544356	2548270	2065084	2126877	1631434	1826803	1879307	1818807	2036166	1787559	1975961	1999407	1805987	1926400	1517732	1663431	1920015	1276712	1567094	1611214	1648473	428617	322411	344446	364738	394026	406059	335757	298398	342517	330494
727981	536721	599329	516692	484926	405478	512039	495406	480112	535599	503772	370328	468023	329832	258344	304779	391502	392469	249519	314043	921769	599023	743427	601662	681063	488230	550876	613969	540980	477485	637163	431975	608044	379028	250719	431611	219924	364291	412893	379049	151781	92314	97592	113880	110739	125080	86976	85875	99860	120984
3214355	2934887	2814787	3045083	2759902	2190667	2746847	1960484	2423654	2562261	3414308	2810364	2952740	2430468	1368109	2339875	2490845	3081019	942039	1777828	3421272	2136880	3348918	2881719	3302633	2527346	3104319	3082063	3064848	2112920	1937426	1831050	2562012	1963781	1221842	1938555	1135844	1963014	1978000	2336287	1250567	986454	706673	1211424	1175535	1350882	1026898	927003	983427	1450898
322040	434195	350836	453374	352404	222839	296252	266856	245106	314854	462383	378893	453680	377352	289162	415680	448847	461606	243625	318869	547646	312894	493891	359835	432254	360308	447776	420440	467319	311588	522863	391112	539594	366298	255617	454066	258116	389286	426904	439829	22908	14603	12474	21364	22529	17847	12416	13622	16771	20810
1433177	1371100	1755600	1766233	1527782	1345802	1451479	1662544	1292314	1739270	1561226	1133400	1542597	1101545	732506	938996	1123945	1393929	471065	849487	1558752	1147569	1632721	1362540	1505835	1269935	1463208	1460165	1686993	1479123	1368016	1069865	1408895	1355942	1038325	1784164	880097	1269559	1442285	1607622	297932	218163	209688	344958	331061	326379	255223	222069	269873	376157
0	0	0	0	0	0	0	0	0	0	0	0	0	0	0	0	0	0	0	0	0	0	0	0	0	0	0	0	0	0	0	0	0	0	0	0	0	0	0	0	0	0	0	0	0	0	0	0	0	0
2990987	2257225	2585506	2276493	2036308	1622329	2069973	1859883	2160112	2093990	3024371	2235819	2502073	1846260	1394218	1958074	1927597	2127790	1483995	1695059	2685089	1804454	2587094	1973459	2051994	1893817	2018205	2371499	2365851	1557711	2716984	1837075	2171718	1625320	1228453	1892518	930798	1572124	1651791	1743228	383538	236757	215264	322397	302714	341141	260224	234942	266580	383728
4236838	4112402	4757260	4475681	4131677	3417430	4693300	4406940	3757863	3840192	4828537	4797953	5657242	5031550	2483205	4386055	5102925	5558707	2110172	2810134	5692472	4730304	6363121	4469139	6272791	4390171	5149638	5824461	4916344	3824414	5127375	4588977	5025118	5241692	2847787	5669848	2256830	4857803	5304329	5786508	994141	753006	705888	1149548	1087045	1040726	877756	700251	838447	1132329
148308	325378	288444	312401	191281	114005	181088	126564	204950	154652	64140	65147	65454	47521	57201	44200	46845	65206	43327	64742	213300	139970	148438	91484	100607	56667	75605	56670	115295	63404	77098	64371	67835	53614	60601	84151	67049	61871	48338	62078	6237	4333	3493	4608	4405	3813	3009	5273	5380	2978
0	0	0	0	0	0	0	0	0	0	0	0	0	0	0	0	0	0	0	0	0	0	0	0	0	0	0	0	0	0	0	0	0	0	0	0	0	0	0	0	0	0	0	0	0	0	0	0	0	0
2747331	2404881	2630791	2789345	2417701	1926232	2809750	2523122	2390465	2362353	2837545	2065366	2682590	2031605	2023366	1906597	2185215	2301126	1988370	2078060	3156854	2407939	3146813	2485911	2793837	2459796	2529575	2850983	2597969	2902089	2361361	2327637	2604720	1979320	2196170	2610871	1922167	2092761	2062506	2339006	732739	496942	482745	689673	689987	756135	548009	520686	654889	703347
343348	316793	392808	345374	304733	263688	323801	282997	324327	273199	432859	334524	371081	351805	357463	289217	308519	332859	360026	334801	1084295	679437	891624	884738	791874	734496	737088	756629	728054	627290	722926	730325	822615	662055	629727	748465	506208	652672	614142	687707	100431	129101	129003	127868	129411	130594	150933	105294	101703	149840
0	0	0	0	0	0	0	0	0	0	17780	18130	29704	13470	17971	18240	34693	19757	18802	17912	0	0	0	0	0	0	0	0	0	0	0	0	0	0	0	0	0	0	0	0	0	0	0	0	0	0	0	0	0	0
70279	61251	62770	60032	65367	47024	39783	50887	44775	57522	0	0	0	0	0	0	0	0	0	0	0	0	0	0	0	0	0	0	0	0	0	0	0	0	0	0	0	0	0	0	841	862	1251	525	678	1043	423	590	526	806
447676	554457	593154	545613	505480	452020	468546	381110	507369	526350	708532	898471	1025185	692437	553515	770657	835773	898310	356553	653621	606284	640373	992892	570727	822014	612148	684876	726800	692501	679177	668497	691512	853394	775711	994500	894454	1093724	806963	831562	980543	74113	62490	54267	65363	61945	71893	61016	47379	56678	82230
2251313	2510845	2620497	2568420	2558333	1910230	2162964	1759354	2157284	2348603	2183380	1870035	2330469	1492630	864603	1636466	1324150	1807174	696736	1167744	2007809	1594083	2078060	2046745	1760203	1685282	1862833	2424866	2380861	1367567	1956135	1766622	2360625	1753668	1043745	1835076	1310943	1740975	1867702	1919412	373253	320528	341686	460963	449409	524440	358669	308685	349937	526862
2155252	1755729	1994838	1512185	1482685	1268773	1515922	1495701	1698596	1477332	1635353	962663	1063228	1009071	945656	879353	878109	1034793	914060	908985	2327683	1479382	1648360	1388288	1159060	1510413	1540287	1467663	1660374	1446904	1217053	1076984	1320962	874852	847223	1243766	898731	1004544	1112892	899845	637919	412214	585178	493891	507051	590768	457090	455495	457567	477763
4806416	3027010	3831915	3268717	2802166	2345439	3109266	3283414	3358815	3272347	5002340	3067943	3743648	2679801	1804710	2490334	3246752	3046880	1447476	2188072	4917451	3170322	2787369	2753436	2396452	2305828	3003584	2609267	2919153	2275826	4096232	2181898	3773100	2137312	1311660	2680805	1197177	2563503	2638961	2373030	1047336	591080	508963	697312	685553	754904	592759	507995	572362	757119
1342	2295	3755	2177	2429	3160	4102	3769	3663	1741	0	0	0	0	0	0	0	0	0	0	0	0	0	0	0	0	0	0	0	0	0	0	0	0	0	0	0	0	0	0	0	0	0	0	0	0	0	0	0	0
29969	31867	32719	39377	27485	22513	29733	26352	30101	28249	40335	41102	41649	34298	33714	41321	46432	41279	31735	37816	29359	19230	28529	17223	23345	24573	25498	22329	35578	22277	28944	20243	24266	19845	17616	26033	15155	19468	17489	23284	1531	1686	1004	2184	2321	2783	1957	1653	2006	2640
89109	64690	83740	80014	77551	51969	70285	65738	72744	51746	70191	51562	66888	50241	58779	47901	64877	55773	49127	55666	82239	49232	48723	35080	48873	28636	32459	51375	39938	43480	19355	14990	30593	22451	16973	21416	13842	19773	21673	20422	1217	1041	1206	1210	1485	1822	1501	828	1333	1697
635439	530934	609210	498092	548189	370503	519453	418229	600165	454729	672170	480851	520141	369736	398735	403197	385590	451165	380636	478024	686707	360213	462768	328918	377539	467592	459023	465375	554187	387480	283045	243783	227713	212063	254869	286326	239297	240299	264271	298676	164656	77663	90205	108350	100570	132481	119091	86622	100443	90730
367790	341750	407821	355295	340035	291032	316668	316097	342585	336074	408331	372752	440482	333194	275386	336562	341091	384311	264113	327565	424463	344182	511564	373413	406503	356944	390903	362921	391095	304610	499894	450984	598604	468113	343353	519439	361642	430242	477712	540712	51668	53864	52833	52314	57676	58928	45052	45201	55326	60438
56860761	77475360	66302128	75273241	76054123	69174015	73942939	73793424	75065726	70690143	60414767	75375791	68666227	77142164	76958974	74773424	76711792	76314844	80040252	75174058	54335162	67064888	70927906	74648525	77362444	72356572	67048314	78852403	64548376	76849342	55555707	81097493	95751370	80762622	84062748	88641972	88070966	80898664	80759108	85722515	70547175	67719087	65665096	82754911	82041512	85478502	69046514	72212177	72974728	80789703
1467862	1152373	1302530	1254099	1234420	922695	995167	1144249	941276	1055458	1168150	856019	1225379	609881	448603	793810	771285	824721	406828	519579	1147584	824731	898411	787049	716135	716974	772291	807343	968438	598321	846118	491241	965831	562221	370226	627619	334045	494648	586246	571405	125882	101965	79277	94927	98770	119811	81436	77223	71468	106116
180543	222750	196040	218205	214430	149170	181156	141476	152811	180340	314580	268774	338204	246230	185870	247851	328814	316488	189468	192868	329904	288386	321399	276782	260723	323339	344757	385051	348715	285750	390229	358904	485601	373074	234749	341531	244209	292971	355070	389480	20676	20738	17509	20546	18897	23137	17936	18085	17825	22266
2195394	1659122	2316660	2042452	2002276	1730970	2447164	2287346	2545391	2271898	2832844	1959030	1871864	1730281	1649591	1538460	1451860	2060563	1477188	1347371	2580291	1585308	2677572	2092178	1922406	1793239	2417042	2359913	2762416	1874437	1416431	1272968	1796224	1245536	1042554	1589291	720571	1222566	1180340	1384036	377887	446858	415430	576562	596026	542250	443577	429846	552500	379999
1067591	669407	771937	701875	635621	566155	570623	593253	708930	673629	975926	758342	837027	505692	711353	643398	665354	689456	798713	573265	1629431	810951	1104504	854086	775208	1187433	1188932	1277808	1340136	1150838	1088218	631426	1020910	727110	539358	838859	312725	630159	715358	705772	190993	109018	137697	124225	127463	153391	114456	111064	120100	95876
216395	409075	323867	383811	321842	208100	212136	175512	265689	231836	143132	210093	216325	165920	168786	178375	177170	223471	199903	192038	392234	380172	479298	499466	527234	515465	621721	725643	675203	428722	39485	89247	93206	90302	74387	85713	69346	72811	102641	102728	26689	29594	27794	28957	24221	39224	27975	31593	32213	32076
2875285	2828420	3355943	3468920	3052857	2544984	3280185	2940937	3569960	3129659	2573190	2517274	2520608	2159580	2416286	2315975	2344349	2547329	2165487	2215045	3505817	2713723	3513656	2856591	2832203	3205612	3337869	3024636	3127967	2998486	2857226	2475532	3168436	2417098	2435500	2913662	1798636	2372255	2333425	2705534	547078	506271	463857	665988	620052	685304	632760	502181	618639	732154
2249194	2100908	2246771	2253439	2067670	1632271	2006733	1901882	1825770	1976028	2986413	1930924	2556816	2185959	1709673	1940255	2447808	2488745	1544548	1886488	3415959	2378343	2878096	2263570	2401385	2346921	2593058	2602132	2632165	2431650	2775881	1613976	2369327	1951148	1591759	2469393	1348743	1896710	2069985	2105315	736010	535116	547158	620549	637371	670832	571934	424881	585454	710880
114316	115385	141610	119870	114627	84740	121831	108009	124622	129823	48134	45970	51963	42292	45023	49651	45335	49525	41559	45617	109117	88235	142844	97901	114860	120781	116750	135043	119585	127927	225158	268985	283854	234493	191118	284283	180821	214797	234069	282734	7931	9119	6906	11673	11334	12912	10386	9175	10860	7416
7372461	5323549	5999507	6377433	5653245	4579448	5689829	5184933	5007650	5413816	6333870	5271677	6517687	5709020	4269401	5412966	6377810	6900617	4478711	5336346	5016142	3982554	5966098	4865119	6718871	4669994	5122134	7495678	7209533	6266056	6124971	4705782	5695023	5454303	3939327	6537862	3511173	5551746	5505228	6222059	2159918	1912569	1783686	2283970	2425933	2174817	1883767	1391529	2039937	1844258
1288625	973416	1287370	1029455	940421	845959	1015927	852945	1157959	1052975	1571812	1365923	1345260	1082017	1122633	1206753	1251386	1284488	1020133	1136272	952397	560572	997457	740427	708366	809363	779057	820999	943565	670027	599093	450179	590992	421753	398009	499043	328696	430287	422925	447602	160922	122439	121079	155656	159965	168910	123029	118161	136393	142995
367021	303343	268906	254962	249524	239654	163942	170957	167385	210975	318463	205432	248663	180896	103022	163310	240098	169851	175177	106401	407173	294788	307472	278558	333684	302850	275188	354865	494711	207678	469994	725722	511091	295487	201077	335043	243822	381149	424466	290398	18835	13910	15796	11708	11391	13776	8744	10601	9977	14250
7534400	3575365	4371712	3599571	3379319	2938392	3766339	4302735	3228094	3506133	9122591	4254228	5818850	3937039	3138994	3927933	4655276	4811521	2463783	3435650	7523740	4012499	4981081	3713660	3914912	3219341	3543556	3925159	4325318	3343145	9075873	4257935	5625882	4251923	3462250	5622525	2896450	4328077	4558859	4624335	2904885	1214797	1210727	1691775	1580821	1506350	1384826	1182415	1493992	1906487
761833	729321	811129	839339	796331	728308	849769	726757	714652	865349	702187	658310	778312	590925	658373	723619	718053	725516	716329	651912	640981	503540	667335	507263	522857	575297	529961	639162	480360	565836	797487	627923	861614	629294	614747	786979	482039	653127	639646	692698	82838	70086	63360	86595	82347	95373	75903	68197	76804	87137
3226256	2232754	2453794	2063170	2143332	1750097	1595483	1655551	1692098	1630755	3701675	1765905	1849569	1272194	875639	1383226	1001503	1700810	503557	879746	3186243	1634040	4087533	1749538	2389654	1680443	2810844	1554476	3235633	860051	2331119	2251722	2813697	2277037	1386820	2908317	837405	1835244	1136600	2582989	359823	283336	195999	303312	217914	257721	251230	277712	305740	260408
57092	30522	51358	31858	36444	29143	40163	38615	39088	38157	151335	58654	84289	75185	47597	58609	76028	73682	30793	48628	0	0	0	0	0	0	0	0	0	0	53526	35905	77581	43226	22230	47178	16550	47099	51125	38858	0	0	0	0	0	0	0	0	0	0
0	0	0	0	0	0	0	0	0	0	0	0	0	0	0	0	0	0	0	0	64091	74579	98829	68085	74753	57499	99268	83980	99345	49900	0	0	0	0	0	0	0	0	0	0	600	1331	557	1082	1411	890	1282	830	1734	214
67098	90646	137679	108381	112534	93763	73599	63869	106524	108655	44274	55658	54239	50932	44370	56874	50843	48664	40568	53041	185520	247426	279280	368918	317593	355092	580731	601788	1702772	205747	127446	96654	137929	80115	53935	88339	54552	67381	75286	69692	50803	37360	33095	30370	37012	51556	30452	29700	29074	28849
345294	226015	290392	255503	221276	190824	210448	243614	176574	204010	311892	204531	249164	157687	146983	159184	184680	209972	234852	142894	442706	258878	293255	221477	264038	270876	264939	295514	209783	228599	389036	288917	259343	197450	163641	218219	168942	233883	235243	196343	65522	35314	21016	40535	38329	50305	37794	34434	35032	46488
389138	557080	704229	628315	542605	364494	493651	331521	762165	572689	330221	941658	689835	888885	720105	865604	698380	780247	622270	858492	336811	376975	548274	399433	451207	450224	627420	387576	434421	328057	478894	687609	737659	551899	328747	561780	501573	586743	492536	551550	133118	183381	105374	249080	234670	304691	169661	208416	206330	256430
622359	490385	555867	530564	394592	334090	465335	412574	374760	495323	646153	444504	593259	373675	294081	380846	430106	448830	307369	322244	676813	446536	701583	419698	473774	404155	469403	453674	489179	359201	887089	738603	916188	626692	560495	830430	528441	651339	674824	744397	122897	80081	71891	131498	128940	118763	87435	80304	110056	136759
2822868	2251425	2580508	3206962	2928086	2221521	3013663	2899853	2284488	2718596	4346092	2585777	3661213	2953731	1668276	2488408	3095451	3435219	1256162	1803020	3532491	2400335	2842584	3257610	3193442	2625970	3127146	3382524	3217540	2621122	3793366	1923138	3642661	2438666	1231649	2557145	1142044	2500244	2740435	2330127	1374676	956968	897751	1161481	1108418	1163954	906658	882533	827215	1247132
0	0	0	0	0	0	0	0	0	0	0	0	0	0	0	0	0	0	0	0	83815	113832	95542	90098	93261	48905	68790	71519	67870	55025	156144	210517	258477	223107	151738	286998	113020	214443	216277	246379	2768	2912	2713	4620	3243	2819	2942	2942	2992	3605
178147	176658	164435	171990	142658	124426	155479	146039	148081	150190	129750	176522	193853	115551	116079	180920	184271	156359	108744	133850	92479	84238	109085	67080	60347	98748	97989	82176	105690	84807	143328	115069	117485	111605	102545	146958	84534	95076	91569	127033	8004	7214	6786	11945	12431	11253	8354	8008	10977	11431
649970	686365	728857	726629	678601	585500	650135	571473	642700	628509	700578	696348	752311	626486	597021	635986	602603	691677	583284	602717	716804	508652	763545	552716	667006	673110	709363	686695	647785	555134	445063	460048	499433	452384	355120	531276	427029	388163	492096	487191	109718	109800	102113	142066	144747	130189	95357	106086	129608	156396
0	0	0	0	0	0	0	0	0	0	0	0	0	0	0	0	0	0	0	0	0	0	0	0	0	0	0	0	0	0	0	0	0	0	0	0	0	0	0	0	0	0	0	0	0	0	0	0	0	0
0	0	0	0	0	0	0	0	0	0	0	0	0	0	0	0	0	0	0	0	0	0	0	0	0	0	0	0	0	0	0	0	0	0	0	0	0	0	0	0	0	0	0	0	0	0	0	0	0	0
349760	329933	337788	331371	301929	251186	281035	249511	229518	248141	342254	278898	350638	286113	264040	247574	303466	308744	261360	300520	339839	205192	308203	271723	235916	252443	247644	276807	325402	245199	381725	373248	426897	388129	385690	519733	303521	376675	371582	403463	95493	25880	22257	25161	25496	29359	21255	26841	25872	22487
766698	650117	722373	697468	656506	506168	602357	589289	628778	647165	790005	661751	698011	606632	462346	642402	665681	684391	466985	554177	653999	428245	607995	476365	646754	601205	570092	590116	501810	475749	855860	667943	854781	695112	518844	800955	544077	708693	685714	683285	56001	48486	43214	60660	57583	63713	48040	40997	47515	66897
905780	752764	932937	794884	700152	636689	672641	583786	839255	634604	872864	726138	752032	708553	664489	609032	615692	681146	544279	637611	851262	499216	699054	545497	548629	566378	606357	507712	628171	439061	711999	689382	754656	569773	616827	705200	577777	567824	570553	702393	151500	125631	110836	132315	132332	135716	127256	133973	134665	142461
65117	82481	84020	81451	75189	55160	66654	62513	69100	68441	33026	31318	44938	30014	26312	32850	35154	36114	23212	28511	81914	69186	104788	68709	65753	66471	62923	70469	66389	53760	51349	31170	92330	36050	32488	62374	28006	52137	45399	53838	1745	1488	1914	3099	3110	3605	2310	1634	2083	3193
398251	236867	318338	241798	229662	199551	250601	319526	212142	245523	485920	284876	440400	260754	237514	295480	329191	383536	187787	231146	581405	381289	535270	391816	476272	425877	459349	504333	437224	447032	337638	229022	422059	256835	204791	298244	171545	240708	267729	249176	46040	23341	29267	37752	35386	38986	37794	23552	37877	40340
790187	499484	643657	532245	449286	396400	450096	489396	505194	445478	536545	275047	343305	323165	300041	295958	308304	457524	251678	266621	368446	157352	319793	189516	284568	259376	244048	246032	240992	216901	346238	196729	335885	224280	233565	284139	195799	222814	212496	242387	150599	78539	89789	194343	214412	238400	118817	139311	205182	199708
60245	89024	64077	81645	61699	47807	54220	50074	52333	52525	184719	116668	153208	106767	117392	140186	114098	135071	94823	129572	111308	69656	99904	81186	86770	100202	84978	100140	88498	101421	63860	70438	77623	52846	49520	65052	47822	47088	57720	62167	6813	3705	4399	4646	5194	5719	3976	3701	4800	4525
26212	30948	22188	32378	24463	16391	16042	19170	19117	17840	7554	3483	5265	4324	2810	3367	6413	3378	3382	3038	17632	14031	13603	10331	6801	10854	10027	11871	13080	11807	0	0	0	0	0	0	0	0	0	0	1301	1051	712	720	1109	928	748	580	923	926
58404	80198	86560	75754	77517	63886	75665	70663	86536	64260	351507	363816	474257	278756	299019	371426	211667	383292	300783	300345	231072	221192	381234	233603	316759	261764	251853	232615	298943	209447	256387	429970	585603	410620	407430	520557	483398	285652	284092	429397	39053	37205	29398	35802	42087	40746	32974	33529	36341	32714
11686	6839	7838	8175	7522	5254	5914	5320	5867	5172	5584	4546	5633	4621	4111	3744	4764	4140	3119	3772	11372	7777	10855	7641	6922	5923	7654	8237	7589	5186	15397	11087	23749	14400	8925	14866	10133	16980	16774	14072	0	0	0	0	0	0	0	0	0	0
65044	42462	50512	43630	37632	31279	36228	46924	42035	37129	178905	110971	130629	111953	104657	102727	114035	132005	105101	114036	257485	133791	187230	140739	160364	128380	148029	141281	131126	105321	114944	76044	85170	63220	55042	87322	58609	76998	69397	71724	2927	2724	1473	1041	1669	848	746	1278	997	611
9275909	7340101	7958475	8303882	7030205	5608926	7026399	5791653	6494243	7056842	10363470	6534552	8977806	7193159	3821853	6437546	7003712	8496153	4018863	4450473	9095148	5829395	6695835	6232763	6625177	6106694	7270592	6948617	6266380	4786467	7777388	5237266	7809396	5742466	3726025	6831849	3380511	6176422	6148744	6881646	1729087	1412089	1043703	1654159	1678545	1800980	1387784	1000374	1248330	1788186
179765	244131	313687	299447	195783	165393	267299	104893	370005	200057	252738	376198	216252	218486	225856	199226	219347	250290	281842	258141	159407	100750	242974	206701	176454	221499	249761	204030	315878	144445	115582	178505	158042	142043	124583	216208	99019	144915	117113	158857	31093	37709	26224	62116	59422	53127	37616	30904	45555	35628
57840	28561	36055	28750	27404	24103	30599	43702	28230	30187	45703	15727	28702	13757	14630	14563	19031	18823	12496	16679	93557	42659	59183	34638	42312	34892	43641	39859	53493	52308	71703	38933	53112	40555	29189	53353	29902	37769	39432	40214	7800	2422	2212	3230	2928	2795	2689	2232	2549	1500
0	0	0	0	0	0	0	0	0	0	0	0	0	0	0	0	0	0	0	0	23836	14955	22151	16142	16510	19461	22526	16044	17665	12861	8770	13723	17825	13437	11218	14218	10256	10530	12870	15137	0	0	0	0	0	0	0	0	0	0
550076	368495	432928	390335	375743	286689	320654	385466	324828	345363	578917	342890	382060	288475	195874	275503	268489	353509	126275	221439	425464	256476	373701	267341	258610	253402	284410	257331	356001	194018	585919	360688	525761	381042	234236	428559	195046	366284	433682	432973	86784	61050	51498	67644	66418	71875	58067	54372	57531	64251
557062	515607	524493	546633	443806	403248	537548	452021	430657	485576	654500	481049	573334	414565	329540	419866	483219	499176	283740	411761	980356	723248	756065	583327	580251	581255	684288	673284	714639	612816	553980	352202	554523	367093	270410	472062	285616	378137	448378	403795	94002	80010	77484	106210	106046	109747	87276	69358	86713	109168
0	0	0	0	0	0	0	0	0	0	5564	2696	3500	3938	3447	3014	3008	3832	3373	2904	8782	7608	13884	8102	11119	8875	10404	11825	18949	11132	3306	5447	5252	3923	3794	6411	5449	5608	5975	5832	0	0	0	0	0	0	0	0	0	0
627795	566420	648521	576925	539387	451779	569909	542435	531565	543159	644275	535732	675505	501696	349675	469293	490721	553940	295483	417165	889363	646400	812900	635513	686584	550157	649688	658068	725017	486426	643420	512525	698707	466985	363285	573155	298074	492800	514765	534894	121613	107419	89299	135191	135801	146432	111531	96918	110283	148153
0	0	0	0	0	0	0	0	0	0	53277	34837	43557	32637	26948	35540	34854	37803	29075	29237	26621	13712	18485	17770	17701	19774	18879	17159	23936	14439	6011	8013	9916	8969	10694	9407	13276	8385	7213	8331	6459	2237	3500	2416	2998	3704	2236	2878	2605	3328
262364	318239	299313	292749	224837	176583	258012	194899	297750	213127	249862	191007	189667	227923	166550	162164	179511	185300	156355	191776	326226	276296	363997	228384	297196	227585	271682	231193	244347	239560	241577	279009	267400	229790	245358	305206	262357	242473	227465	317054	41202	28971	29428	36396	38882	30088	27431	25247	29450	33931
116006	196947	142525	171603	148467	97483	135178	53432	158940	131291	177657	225310	181206	153390	113953	157993	140900	146346	178699	169573	202012	154643	191767	205002	156823	152214	198342	166161	257196	125218	161063	222234	359610	237170	196611	315012	268598	289242	324623	277270	21016	18044	15556	16833	16737	26258	12056	16848	16233	18529
2525112	2034046	2254274	2304047	2155177	1952039	2178925	2017490	2035444	2125731	2648834	2031081	2482380	1875772	988890	1701448	1829857	1979127	1072750	1294666	2721139	2238168	2578103	2266844	2364077	1878435	2401705	2328938	2833488	1587847	2070217	1366231	2122051	1641721	1127815	1830023	999913	1853921	1793849	1710115	504322	403901	334748	595131	569279	632820	498541	382834	488842	620933
31805	41397	37512	51682	31926	25107	25497	28605	24041	26604	45035	36652	46375	37713	32440	32975	38153	35357	33839	30902	0	0	0	0	0	0	0	0	0	0	37986	38368	47256	36107	30401	45606	35827	29694	33183	34278	556	532	696	840	963	1107	752	671	757	894
36829	29737	34263	28839	30715	25880	28238	36702	26118	28950	35373	22478	27893	19221	14360	16238	26768	21511	14430	14274	80801	42174	44284	27356	29716	22036	28227	29417	28337	18866	15609	17339	18623	15235	9720	17964	6359	11328	13729	17104	5024	3895	3717	3826	3587	4890	3626	3431	3905	3677
115561	206227	142082	181388	146717	100598	118859	105402	109143	123850	112266	87846	113213	101854	73318	83135	96197	120186	52852	77211	125270	98011	116831	102098	94987	96428	111688	104304	123587	76920	84117	93513	126098	102470	67070	124425	68740	103141	103907	112948	27848	24289	25148	29605	30101	30118	28272	20234	26977	25483
82689	26127	40979	17436	23774	22314	29215	50186	24527	32122	0	0	0	0	0	0	0	0	0	0	0	0	0	0	0	0	0	0	0	0	0	0	0	0	0	0	0	0	0	0	0	0	0	0	0	0	0	0	0	0
683045	317527	320527	282709	259467	288966	217536	700009	262437	270625	434604	111321	315551	94078	97729	78160	175674	100099	107183	92327	704659	283710	198449	165766	208611	148301	162678	255939	251624	410720	716653	222973	271332	137507	104880	161196	122302	179617	164689	144941	49654	11088	10740	12199	10212	12485	7555	10726	9981	11870
320291	334896	370745	329576	279148	249775	301283	263242	298364	301454	373704	322974	340312	266520	255753	284716	329736	310861	232768	276980	377948	289811	394654	307272	317376	308712	335997	346684	388531	313684	330827	275177	444025	325886	261012	443275	282406	325793	353266	335193	63005	47958	46652	63954	63135	67555	50292	43873	51836	61760
642083	611718	656501	620945	561117	487198	576057	505900	557014	529952	798834	692070	797426	641867	563274	612610	673573	719974	551536	568297	861235	606170	837391	626257	714383	570108	590150	759338	756140	661840	664755	547422	796868	575792	520584	693060	423294	547541	579121	637206	110299	108148	120315	135521	143633	153500	120655	97005	122026	137646
48174	79053	87069	87146	68406	54845	76215	50769	81460	75548	4452	4993	4969	3957	3229	2888	2388	4293	4163	3534	18634	21211	20864	12883	19152	16504	19220	25275	20091	19939	63431	93821	79060	76212	107118	98079	129230	75748	76434	129588	8474	6904	11793	6699	7050	7613	5894	8081	6299	6693
1177521	1087799	1261400	1322785	1243563	1069047	1225968	1112972	1418287	1294237	1139032	1035441	1212288	979252	1054347	1032348	1127339	1095661	1060488	1059092	1076121	985042	1147813	921097	1097683	1087484	1021089	1396912	1064923	1415864	978886	991685	1589082	1022233	1130665	1393213	1019602	1142542	1093079	1262529	194549	176906	208281	229250	224367	275618	191037	205261	246905	284380
1371890	1122204	1228708	1119899	962723	769172	1040145	922859	970287	1105727	1467281	915046	1075814	810901	639875	919711	1060280	1146996	590428	749839	1175543	750125	1026249	612783	661534	592657	762090	803085	794426	616035	1240370	589672	1049692	743108	509090	922738	441480	746202	808354	788151	269907	142993	132504	165639	164632	149526	167469	104438	148213	177308
254696	291232	281045	275222	258872	233156	278510	255930	235709	286045	387302	363777	401982	333894	246374	397681	331237	377363	182726	219475	328635	270571	336688	299929	365977	283071	310158	406653	310085	288810	241446	222070	343428	251600	164453	216247	126253	197748	231217	237951	29335	26450	34445	28881	32962	37809	25999	20948	25980	32400
8118	25322	14418	31760	20999	17424	15810	8706	11706	15209	13637	18247	28299	15217	13746	21842	29273	17640	17046	18278	19945	14606	21928	13037	17673	13937	17556	15025	19431	7778	0	0	0	0	0	0	0	0	0	0	0	0	0	0	0	0	0	0	0	0
5584	7648	7996	5460	4254	3529	4191	5274	5875	5216	9996	13878	13186	14720	11910	13772	14436	17720	11496	23023	0	0	0	0	0	0	0	0	0	0	2970	3661	4310	3109	2909	3157	2872	3092	3411	3712	0	0	0	0	0	0	0	0	0	0
360477	266121	318464	252999	258809	213940	269831	248288	277391	267449	473527	314727	298142	250693	219414	267668	251745	271560	238699	289022	411281	313888	315927	273964	243156	223455	279948	280363	340841	166377	300090	364241	472047	302109	237087	337071	206219	302553	290470	317259	52891	44016	30270	45761	49065	53241	34577	32112	39494	41557
560770	562715	679073	645842	594569	471315	582791	503349	613757	615363	755959	702658	765402	560991	543325	551037	542793	674891	470660	557479	770924	661544	918191	650125	684257	636092	757824	748918	668914	538510	562632	553064	703064	525862	424136	625190	370170	500691	540367	580808	71212	78776	66103	89725	93661	108262	84553	70268	84910	97880
35711	17424	30085	13840	19462	20042	21945	21934	33962	23915	0	0	0	0	0	0	0	0	0	0	0	0	0	0	0	0	0	0	0	0	6967	11852	16901	9930	7109	12138	8874	10483	11004	10269	204	1524	235	1022	263	475	175	288	366	586
168315	178550	169533	191928	184214	145382	129402	146387	132399	156186	268031	221599	262756	181635	152949	183992	203956	218994	115815	157797	251609	137018	169928	231087	123378	110906	122230	184984	156292	96703	160653	127748	180323	137501	88872	130992	60347	116565	138724	127616	15210	15155	13103	16991	13854	17928	12620	13977	16184	21776
0	0	0	0	0	0	0	0	0	0	7048	5122	7915	6495	6826	6245	4834	7743	3954	3576	0	0	0	0	0	0	0	0	0	0	0	0	0	0	0	0	0	0	0	0	0	0	0	0	0	0	0	0	0	0
92022	75588	89565	59516	75684	60415	68836	65561	69048	71932	79560	57902	63370	56583	43329	53958	53988	59290	43206	51814	0	0	0	0	0	0	0	0	0	0	50672	38102	59269	47240	38129	48721	29969	41972	43807	44587	589	460	457	836	683	826	518	461	754	1068
449164	368125	412679	353521	340252	280736	343251	341599	313841	362825	563176	441039	488332	333599	309382	345559	362576	413203	270622	257562	679739	419213	657379	485324	466502	488232	520412	576750	594965	544510	750237	506953	684212	497976	361188	580033	331198	441158	467641	552244	70879	56968	50607	84695	85383	92145	58517	60769	83067	82978
20138	13912	15492	18902	17239	13191	11580	14355	14735	14615	43024	47309	55277	40700	40487	40801	51237	46375	40173	41136	73262	46786	99442	70563	90646	92575	102229	96951	140321	68152	51843	45784	79335	54143	51253	63188	73265	53231	60909	55264	0	0	0	0	0	0	0	0	0	0
581718	567745	577881	545145	471637	393721	502429	440102	458176	505065	632035	571248	633163	532779	442579	507298	573129	611566	377705	466210	684211	542258	776673	588068	704909	604156	661980	645789	708881	513304	589982	477777	690041	513092	425060	633540	399358	520859	569495	574636	90687	79499	65610	102066	100566	111243	92496	75560	102471	114264
244308	256987	229038	281531	210229	155705	200483	162300	211765	189510	239926	189133	207382	167253	164088	150372	164117	177833	175621	168818	312823	182798	271113	212475	249072	209888	232227	222968	210170	189586	372685	267114	416413	285002	225779	309509	218214	291051	300832	298047	27324	24041	20399	28161	29577	31327	24627	23900	27320	28438
1838425	851877	1121151	815991	802107	651286	877822	1239170	912212	919510	3351958	1102533	1564781	988688	972032	894171	1150241	1122879	806202	921762	3133826	1602360	2008149	1353807	1309651	1173991	1386857	1432441	2013057	1358118	2319643	1154692	1307404	1013866	899471	1706288	427246	1521798	1304835	1119633	682488	271336	195545	194691	195407	186423	172986	214310	277361	162450
17760	39255	23113	40987	30752	16226	22264	18452	15314	28650	8979	10397	14355	8667	6663	9882	12586	8721	6588	7879	14697	18770	30274	23447	32292	28442	34179	20547	29953	18231	17978	33695	37881	42142	36313	44089	48864	38057	41818	50563	4348	5903	7091	10441	11378	7197	8657	5756	7700	8397
0	0	0	0	0	0	0	0	0	0	0	0	0	0	0	0	0	0	0	0	28737	29853	41512	21716	29139	21249	34299	22341	23827	22806	15743	20819	14376	13777	17913	16732	9419	18328	12370	16006	4818	1697	1479	2051	2525	1031	2811	2020	2130	986
367597	609071	344585	601772	418570	223117	276854	235809	305277	296711	532363	423726	326305	290082	395850	335895	332248	399280	305082	379275	675458	470339	638145	464111	433982	436718	453230	537778	489631	478187	615008	494605	570415	409598	441654	558284	535558	398044	423328	409735	57066	39994	36937	53232	51550	59604	44793	29483	47572	39291
6197404	4179407	5345480	4726312	4052908	3503892	4559764	4349842	4213000	4492011	7909467	5816360	7037486	4801347	2530581	5201962	4965097	5987155	1655061	3206801	6432571	4413807	5397986	4156824	3740792	4219994	5194231	4606776	4833614	2851933	4814327	3057083	4502566	3102396	1771772	3707927	1778060	3202893	3396737	3898540	1205771	906508	912342	1018920	982261	1338533	1021150	717670	978645	1363752
827863	501634	447706	478315	508493	399690	461215	564497	428780	388346	967308	657313	651301	418211	755068	627125	650028	757764	506590	431358	1528192	941890	964014	703879	753382	709884	791523	801933	767729	913226	885973	492819	647041	374513	567808	626790	493857	352072	445999	424032	182142	61312	80743	80232	92464	86298	92914	62907	78242	92335
178830	79480	125520	71229	70792	62597	77355	48983	89342	77139	208049	79258	98617	52891	86190	59497	76726	59766	84101	48884	451550	156965	151076	133520	47856	130078	156034	120016	160880	73917	872177	328360	375968	249006	238921	325848	44814	256279	209958	241716	54743	28712	17991	27729	26059	28259	26236	25748	27221	27853
1663880	1412515	1438998	1273156	1331289	1065829	1248319	1138088	1335594	1317218	2058129	1371053	1332904	834977	1269350	1173656	1066892	1277281	943010	1096763	2564743	1610067	2002350	1701690	1533779	1770311	1807145	2138529	2225863	2287710	1452759	1207596	1599392	1238282	1554926	1807735	1259449	1284220	1214793	1414342	263172	141603	146784	175145	191920	219960	179572	127407	157885	182314
1342045	1325014	1427089	1450626	1230996	955790	1206976	1054347	1084569	1237990	1333996	1241515	1465946	1201667	666812	1118320	1215470	1344652	433625	832405	1288239	1117895	1388748	1077849	1189194	1009999	1211692	1018330	1099665	806441	1159643	866734	1276249	995520	555012	1192174	601969	1011978	1054796	1097754	195168	160762	152330	206730	211007	227266	184992	148832	159361	282699
129740	91413	94624	83280	65058	65483	84625	86950	72365	81177	0	0	0	0	0	0	0	0	0	0	0	0	0	0	0	0	0	0	0	0	0	0	0	0	0	0	0	0	0	0	4476	2844	2339	2938	3133	3076	2286	2729	2752	2952
186012	228388	266933	211310	165861	152409	223901	175119	243273	191847	201039	215720	196979	188352	208009	183222	168526	235535	185629	212649	112010	83879	215071	111743	165653	115976	125152	161914	116306	146700	114065	276011	171639	210891	266401	278865	205910	195595	172531	274261	19688	18135	17634	31267	28236	31727	19494	22897	29428	32784
1783366	1445573	1646491	1776435	1767330	1672575	1358168	1650488	1132225	1380943	1638348	1079018	1890028	1399035	1301745	1416058	1717829	1720057	1337877	1490969	1359572	1316758	1001730	713160	1069182	1190241	1121237	1583768	1179092	1542661	1176870	961630	1375372	944475	958772	1016160	1000246	874222	970773	956014	147793	97667	158231	121038	123177	137507	112771	98879	98057	124527
0	0	0	0	0	0	0	0	0	0	0	0	0	0	0	0	0	0	0	0	0	0	0	0	0	0	0	0	0	0	25533	26438	21648	23694	16599	28235	16800	17149	57007	28158	720	425	458	1069	914	599	769	585	1091	656
1738749	1175534	1222756	1220787	953577	725370	1183339	942920	935001	1050810	1707279	1010658	993963	873080	854836	986912	1099587	1200723	731538	916381	2188133	1122763	1760095	973576	1129378	911501	1055657	1324719	1164415	956576	1562297	587589	1042945	838217	696511	953565	568763	698355	696140	787056	239778	132145	123443	206040	199673	188158	157305	120777	170028	195847
1906128	1734701	1621571	1976248	1674310	1493267	1605930	1329048	1472902	1541007	2007193	1073369	1593580	982643	888930	1169706	1196269	1323272	903060	708038	2177492	1202032	1701497	1359124	1139384	1434823	1597074	1367506	1432883	1163100	2136626	1252873	2200867	1449079	1186724	1664547	819995	1370957	1456235	1594825	270317	222653	268250	279184	293615	313188	289561	185504	222854	421672
12752	28390	34787	30900	20863	25654	25864	23691	25187	25334	75674	45866	52670	27973	40532	40452	46056	39705	36942	34309	102891	63738	108815	74917	112385	95280	93019	88869	105808	76729	98073	79660	159245	108310	93438	126327	122098	84012	117378	117813	2543	1012	1013	1690	1554	1548	1233	1063	1598	1965
12279097	4748002	6161175	5104970	4663953	3935356	5730994	6976453	5021094	5043005	17540232	4563022	7130334	5588065	2787579	3922406	5265012	5676009	1391210	3149569	18117175	9040669	9096575	9763112	8418955	6265093	8416212	8224779	10509539	5910477	8698342	5170094	7031643	4076871	2283623	5557886	2069118	5295333	5719569	4592752	7580855	3133880	3245903	4337669	3772518	3540929	3555743	2671190	3279288	3703797
1546607	1513083	1525540	1633244	1294020	1218352	1446456	1416834	1241137	1326940	2684381	1608586	1841104	1554391	1081841	1257136	1557200	1631767	850327	1198809	2854833	1802076	2660769	2284653	2515451	1890247	2148173	2078698	3268139	1802314	1957610	1282737	2159014	1558177	978661	1835791	889477	1654185	1781303	1537828	593541	491473	442514	562274	565435	600985	445619	397445	468164	609456
973930	1157322	1298564	1294740	1189588	1011154	1306632	1103536	1131018	1230701	1264686	1316628	1665279	1319592	841151	1166997	1257796	1561185	571948	1036601	1123203	1159822	1381583	1102177	1280320	1020411	1171089	1237470	1134230	931399	881775	976694	1395475	1119845	689089	1143094	723722	1024902	1133252	1205634	220507	248493	195913	270513	268599	276613	203009	197529	234986	270932
1085679	79885	201318	66359	87718	83273	85389	257322	161812	82639	986498	595343	721881	592129	548083	488744	442549	585573	508493	546133	1099604	197539	407818	437787	267156	302922	356106	159361	344966	104174	0	0	0	0	0	0	0	0	0	0	245606	93355	93790	53777	60544	55220	84292	114988	86201	56321
0	0	0	0	0	0	0	0	0	0	0	0	0	0	0	0	0	0	0	0	0	0	0	0	0	0	0	0	0	0	84667	148960	135601	118843	102854	151312	126644	102832	110608	137121	0	0	0	0	0	0	0	0	0	0
924335	698415	824558	670538	681132	564374	656002	608456	795688	705557	980767	696234	614724	489071	529308	571280	566276	584940	584857	596140	834695	555351	798606	652989	639115	652791	640826	627761	646267	552027	818570	661675	1058768	590242	522291	706138	634363	644337	652370	743242	135443	117721	100100	136907	137150	177908	112078	101704	126570	134559
13836	31466	32004	31747	37176	26732	39243	28159	22961	36188	0	0	0	0	0	0	0	0	0	0	0	0	0	0	0	0	0	0	0	0	0	0	0	0	0	0	0	0	0	0	0	0	0	0	0	0	0	0	0	0
2575840	4146676	3927427	3918338	3675023	3548322	4009205	2828996	3460065	3542451	2603662	3523560	4068846	3890628	4218978	4934148	4837438	4901419	3525942	4155396	2408121	3062504	4553049	3325923	4105242	4551041	4464923	4904198	4249442	4046792	2110477	4308148	4138071	4897242	4741070	4569661	3153427	3846792	4323568	4370302	544128	827921	1009305	1347839	1364185	1496203	1440169	1146106	1527551	1416590
4747802	4180977	3922899	3994617	3763583	3436346	4733961	4436276	4236618	4449943	4052830	3590196	5983912	5436274	2954649	5264540	4122520	6265069	1240227	2728344	3828890	3474411	7778084	6544022	9146651	5986870	7523303	9403198	7513665	4915326	3473850	4067549	5354769	5354579	2439512	5298319	1836527	4249364	4255789	6112288	1772400	1662667	1131117	2350466	2465896	2666143	2156041	1582821	1974994	2780034
8223988	4466109	5378691	4813427	3933799	3239259	5192263	4228181	4957329	4217874	9434413	3941125	4840604	4085590	2993330	3188510	4698987	3904998	3752075	3839713	9670752	4609339	4184469	3648948	3424950	2998428	4158878	3843998	3588309	4117224	7902281	3441403	4689375	3117109	2774718	4479680	2780441	4225604	3700997	3513200	3359217	1470888	1177574	1565643	1394046	1441025	1033229	964185	1131348	1585833
51278	38189	38944	46361	35546	35416	22339	37618	29380	40189	174456	66637	110509	67356	71862	62308	84662	71153	68298	94254	133003	44330	52809	53060	55985	46807	38579	53719	107802	61153	0	0	0	0	0	0	0	0	0	0	11604	8142	8577	13393	14179	14492	10193	9173	11920	14885
164650	164133	171479	159998	158153	131660	141968	160596	107358	145878	175979	140761	178464	125164	116946	128820	137611	140036	128395	126837	115389	84244	114483	94019	108708	91680	94479	99842	111927	99444	137537	112984	159011	109275	92156	117550	98981	95013	104510	122265	8548	7664	7968	8617	8991	10013	8102	7911	9212	8812
0	0	0	0	0	0	0	0	0	0	135580	79567	95193	83267	91876	65026	96536	84526	60600	85779	158633	100094	166060	108619	86803	69434	74141	107202	94081	134655	123647	85858	170634	76348	86448	121928	91894	87422	95311	82608	1099	1051	1089	1138	1467	1069	1050	1089	1506	775
1535941	1100351	1245100	892919	1051626	825848	1110231	1074176	1089638	1079289	1756486	1134252	1263777	612560	1074975	1131600	1070438	1107348	852171	1070197	2636224	1678341	1684771	1227064	1297039	1502096	1656887	1615894	1932925	1781753	2256040	1383951	1923628	1264033	1827426	1975292	2088649	1486188	1625192	1685112	640812	320412	350008	380995	422538	499554	351908	210256	308854	411814
690301	456447	612920	469175	474081	413356	479959	560302	532399	454817	876264	797295	947084	867035	1010887	893295	969102	1036323	1094954	812634	729907	557360	621073	550078	502204	620946	572693	679386	630296	669203	524871	468406	565665	588004	552294	637280	468598	550380	573574	584340	218606	139154	163909	147460	155774	196296	143153	138109	144195	146284
56263	78024	83520	76105	68221	60245	74900	59110	87786	87857	62861	55684	68336	75643	41200	49731	58330	55186	41101	94235	150891	116139	136502	95299	116656	115757	125439	107791	151918	85903	67203	57480	81323	53598	51887	64531	42744	58464	57294	52866	3955	3789	2376	3429	3512	4658	3321	3055	3012	4629
60582	73754	74152	59182	55012	51281	61696	47988	57133	58688	44814	40049	49735	44960	33604	32961	46038	46649	27499	38177	26373	23061	29953	23852	25461	19683	21415	25785	20070	14094	61553	48604	78891	54907	45157	71072	52451	57545	59612	65752	648	491	540	408	422	598	775	512	599	589
102071	116300	101656	113249	94913	73956	96319	78044	77910	98119	54917	67468	77586	58140	44228	57473	56332	60575	65528	56102	77826	55512	75319	63751	68578	59591	62206	53278	67173	36474	49426	75058	68596	61886	62250	82125	91405	72974	71590	86086	11030	11427	7194	13268	12086	13286	7541	9210	10799	14527
3668474	2408199	2634618	2841706	2215297	2027375	2476159	2281754	2308546	2113012	3738001	2336012	2856636	2727843	2545295	2521608	3406247	2891050	2364550	3052917	3404491	2866336	2675328	2284968	2252957	2075987	2557407	2834524	2673030	2939675	4270403	2819138	3392663	2814434	2498737	3789140	2502282	2825203	2850080	2918523	921836	603567	595407	876817	860512	914716	628721	528326	591655	977969
2477266	1908828	2116635	1862093	1878540	1533973	2027273	1848458	1762739	1786636	2819044	2141361	2593247	2447021	1324270	2257161	2698485	2698079	1326418	1420378	2465224	1627809	1839677	1780776	1777867	1437343	1762910	1733255	1643674	1291799	2128775	1243223	2351240	1450237	836333	1582031	746497	1368784	1632477	1544601	283598	175338	190607	260419	268573	239341	189593	164463	207780	230039
4510746	3725273	4152787	3832810	3307694	2582848	3559027	3206555	4006017	3526024	1281360	1047021	1087202	787178	1053385	1046841	985169	1127576	1062187	1252497	658374	1080425	1198913	1437794	1911506	1672858	1992276	1891647	1641242	1733760	1594067	1427620	1457565	1318248	1685775	2191661	2115904	1560860	1585800	1871672	1257073	810569	716202	1105891	998985	1195954	1046887	842282	967594	1044775
3606972	2576410	3265703	2730513	2647897	2328179	3093065	3430971	3245372	2659174	3864130	2821805	3177944	2808468	2774514	2360999	2639065	3077780	2527129	2662942	2213793	1743162	2067457	1972481	2244524	2230578	2488539	2412052	2563438	2427748	1574931	1632269	1706041	1220460	1161642	1463700	1104552	1110655	1304890	1193877	457920	373432	321532	466980	460095	432949	425948	348821	431036	265516
75153	90739	84848	84149	72470	70175	68786	65123	99114	95411	47146	46906	36112	28133	32033	47128	33201	35176	26625	41382	104724	67963	92408	70948	140896	82050	89741	73844	99947	75453	74268	78924	109075	81890	78065	97565	124330	98116	84896	101430	1115	1204	1608	2123	2221	2288	1822	1457	2795	1736
2099052	1823926	2158179	2039057	1816289	1681029	1944337	1663940	2020038	1883254	2120842	1895422	1908350	1638128	1834373	1803370	1815654	1884049	1658346	1803730	2274364	1887798	2374660	1826609	2034252	2041882	1938631	2174917	2132960	1931568	1668609	1513099	2066066	1522092	1674871	1879733	1408135	1602207	1668916	1699890	412237	362939	449321	467739	496895	535170	432414	357188	425854	496434
14306	25377	14755	20592	18421	10912	12163	15832	12373	12334	17859	19441	15508	18126	18370	18790	18509	20753	14732	17736	74668	78581	89208	53308	62153	50374	51924	54469	61960	44595	51806	30610	99120	46680	49927	54891	41101	58276	79960	48979	0	0	0	0	0	0	0	0	0	0
77754	69687	68846	74259	53952	42158	45939	45442	52374	50591	4307	2354	6621	2813	2447	2734	3371	4215	3659	2538	76684	50789	45425	45328	46017	36353	43969	49691	55331	58123	75745	42963	55491	37613	37452	47652	38347	41901	47098	37318	4353	2559	2074	3224	2434	2756	1780	2344	2598	3321
107837	120036	110293	125509	116499	78014	103966	87646	86444	79115	159591	124470	119251	97629	107615	108455	117285	132667	103806	107275	37758	29307	45147	28254	39214	32751	47840	39991	107065	47621	174809	153935	180404	127789	114502	155249	135664	103360	124636	131826	13577	11842	62297	10379	12111	14158	10780	9959	9640	9064
4891	5307	3459	6618	3621	2136	2447	2297	2271	1598	9871	9233	9757	7604	7914	6539	7376	10558	12584	3906	0	0	0	0	0	0	0	0	0	0	16260	9559	17970	8134	9397	13401	6947	12578	10595	11763	0	34	65	103	110	119	83	33	78	151
220796	167187	177660	142596	157457	135995	158508	139628	163043	171025	149933	97162	110923	101262	94823	95364	105734	105403	74730	98729	444313	201250	287084	252290	196655	171944	217933	216581	235112	164575	199991	140721	227967	138173	110148	179582	92737	155826	158421	154094	41820	25239	30278	32092	31953	35638	28717	23842	25870	33152
305307	296159	270488	284740	258568	194722	228281	214463	255500	237299	275801	201211	227045	169986	132339	166147	175952	193737	120569	147774	323031	229989	294330	231258	222066	207004	229542	249766	317415	199856	211935	180358	261965	166143	114354	203627	110705	176372	176186	195249	44615	40093	31599	43184	43136	48504	31174	29594	39538	45396
335137	241640	266539	234542	223594	197806	225912	252333	242987	219458	318338	200733	226378	189236	185536	168563	200513	181215	140475	185652	232282	216897	237580	173147	175820	198919	222874	212311	265448	194522	186608	185956	245868	173189	179953	216748	178823	184136	210678	201235	24294	18632	18317	20953	19368	24911	18146	19437	18463	15860
2016539	1938644	2326116	1922481	1695818	1558074	1910090	1724894	2013195	1841237	2340564	1922448	2240268	1630367	1867575	1763159	1802114	1882535	1846860	1931749	2473205	2041649	2477194	1748808	1838572	1869161	1882959	2128306	1877939	2065271	2117377	1917082	2175856	1684623	2041410	2246688	1860790	1769105	1752149	1861070	541239	387833	420176	575966	574992	588038	470900	436692	506844	549412
2349487	1922792	1968354	1793305	1717117	1483299	1765686	1616705	1645221	1747747	2414173	1691136	1914236	1635718	1097413	1469727	1458934	1694807	1050525	1352144	3296182	2232649	2694944	2631977	2380149	2154913	2636323	2182305	2250295	1612566	3071435	1894109	3043802	2068839	1270462	2023632	1267580	2034310	2122746	2136556	790377	607435	572265	741237	670655	727669	716096	569560	548860	799145
3168053	2784765	2965345	2632953	2563804	1941831	2893336	2744051	2761935	2473698	3190106	2516443	2669775	1321311	2538034	1837705	1707289	2396761	1889518	1141292	5725860	3911495	3761140	2758803	1733269	3420547	3783181	4460969	4385492	3829741	6950870	4914805	4860009	3890646	4689621	5677611	2469864	2952701	2655117	4309396	1640521	1354201	1169753	1439036	1581670	1635784	1207534	958326	1289209	1435931
2521863	2680412	3056877	2819894	2331393	1893900	2397043	1955490	2600205	2313498	2435273	2045833	2198772	1986480	1998909	1999159	1913845	2390146	1906853	2315214	2647131	2359384	2763632	2297981	2840200	2785006	2946722	2904069	2758178	2634023	2709674	2242047	3027434	2416272	2278377	2920381	2596710	2278204	2334722	2568814	560969	438675	471073	584883	611169	635888	584774	429236	563219	620385
925454	937356	1112968	952581	962485	890132	1028628	1014093	1108985	1002306	633303	680700	796985	685380	667264	683897	720328	693881	692730	713677	1026294	1093205	1289287	1013223	1228526	1065096	1015132	1277325	1031565	1072440	630626	617494	886096	658279	712307	794264	774078	743863	692550	743445	174491	138670	222549	198568	186059	219956	181086	144561	184564	188435
586174	733920	705514	715987	589714	472718	574725	497203	591735	575682	586408	568181	584679	489906	479983	463058	543238	521129	493147	452822	601474	486203	652418	483659	482260	519042	518513	552813	466845	418826	515296	432490	529021	385464	313307	432304	244737	374874	375107	411546	58801	51317	45634	55974	57135	62163	50439	41595	50732	62398
783625	604096	760987	645098	542515	458566	600588	543616	564542	607506	680103	514300	626511	514269	395728	454731	445796	560842	320162	428674	898531	619967	790534	561481	527281	492633	575094	541836	728243	283086	785648	588782	769428	581627	624524	850916	322206	690547	637060	677694	47414	51605	45789	62266	65347	64112	48259	41513	54141	61130
412664	481612	481551	459118	437075	324740	343143	310718	411563	361303	76758	82602	93983	96931	68002	73593	92027	74528	82023	104987	382912	276904	366043	316705	338140	366016	343300	338982	391630	227181	130832	154929	201903	146081	139927	174889	116262	148876	174846	146345	29719	18030	21280	24031	27677	23948	20360	16453	23814	30139
232680	192681	146428	169457	129458	64698	159095	149441	98866	53217	319638	168880	295796	268184	170257	134935	189169	251734	181784	129100	221648	117908	118819	100479	38550	22102	42791	76206	76217	36416	119199	100322	85856	68506	73507	82790	11183	73132	67446	89745	29476	2895	2701	3657	3338	3226	2190	2066	2639	3295
113330	80190	144760	66637	117063	100239	131955	112355	188285	171253	54866	65944	54773	52945	38324	46188	41499	37382	50568	47769	81318	76050	94880	92763	72283	63921	99797	70089	82418	53739	0	0	0	0	0	0	0	0	0	0	662	994	451	786	841	1098	471	802	607	1213
7081031	7834511	9553499	8402852	8708286	7752720	8175604	8163797	9544425	8516022	7101062	7573729	7938252	6907925	7775715	7650150	7491359	7928832	7064715	7246439	7364616	6898467	9530460	8735290	9198627	9534816	8665040	10444090	8230151	8873230	6161636	6592695	9633019	7459705	8334954	8818190	6865096	8076392	7597913	8766805	1621219	1566877	1882959	1955905	2187171	2318460	1887545	1715686	2121719	1918392
810456	850998	933054	768570	763623	577023	857013	803572	827005	701234	1532704	1613969	1811490	1246448	1350878	1539437	1051939	1535851	1418505	1549782	1293119	1181978	1069206	672533	861272	929387	1012263	839007	1101838	811300	1301732	1331967	1214812	991116	1129295	1159265	995987	893777	990628	1009173	302850	292607	293332	336550	352021	388870	299938	260518	259790	333429
22730	30273	34001	34902	26694	26312	31543	21664	29202	31754	24687	32170	36682	17443	24514	30304	43135	30103	23186	24683	23869	14802	26576	19890	27586	23653	26551	35299	26597	22253	0	0	0	0	0	0	0	0	0	0	0	0	0	0	0	0	0	0	0	0
15895	39676	25641	52448	31092	17020	22357	16843	18289	22737	0	0	0	0	0	0	0	0	0	0	19289	17484	33182	17634	23086	19036	19553	22996	25274	12648	73843	97728	153573	83258	80028	97526	100623	90559	96080	91485	0	67	29	239	136	327	153	139	132	208
3602454	2490939	2464474	1980632	1419791	1210127	1473401	1416550	1886550	1559715	3588470	1278060	1432227	1706797	1857004	1068047	1588109	871554	1138408	1398346	4183694	1552548	2290560	1598073	1965426	1419383	1351165	1749471	1128689	1340945	3240841	4913405	1290760	1213482	1176558	2050570	1041193	1929122	1738611	1311430	793338	221238	268377	605495	472725	523572	493268	275517	687153	425412
3208996	1788062	2374112	1503455	1697668	1376411	1698418	1871530	1983712	1756434	2907556	1618648	1616050	949701	1336633	1334419	929625	1448781	1176739	1209778	2686973	2649887	2609751	1784220	1768931	1756208	1816370	2691710	2051721	2610984	2612956	2043123	2723459	1905485	2475350	2603367	1794723	1908841	1987824	2124394	526213	213232	265566	276575	329534	326092	273758	193031	226933	321438
0	0	0	0	0	0	0	0	0	0	0	0	0	0	0	0	0	0	0	0	0	0	0	0	0	0	0	0	0	0	0	0	0	0	0	0	0	0	0	0	26628	4275	6756	5547	5590	8707	3437	6358	8580	6271
1890318	1425384	2154351	1369877	1468673	1303168	1719381	2470667	1958378	1625695	1857455	1879025	1675232	1967932	2139918	1680934	1584437	2155228	1581830	1576518	2839149	1838737	2929207	1962180	2504512	2381898	2365847	2207429	2708787	1995105	2926793	2794268	1807329	2248110	2521987	3229589	2113781	2276212	2243148	2772510	398023	770501	623019	834720	843208	719956	780114	762298	1088946	680943
1085478	615240	751423	490835	456485	390443	601602	657015	695794	520478	1171920	835368	805895	744153	533503	746597	695521	941734	468977	503770	1061556	525794	956893	634891	594904	447491	561318	698867	615836	441432	969149	566418	857919	716553	425366	940718	413400	491912	584831	647515	134109	125814	114119	153344	172223	153775	134973	112038	148202	119458
300070	236397	256889	204752	208039	197355	230085	186125	194502	229504	237260	219263	232465	141676	109653	168447	133930	208964	91345	136142	291092	220724	250984	191869	226055	184444	239466	248244	211520	248669	279707	245955	301873	261595	160160	239470	188598	180204	239273	240473	22513	20221	19209	12726	11870	21518	15970	18245	16385	21176
2530725	1860385	1863445	1807465	1805237	1543696	1603112	1623499	1323150	1591496	4531090	2802199	3649278	2443373	1587127	2693029	3008663	3065494	1132395	1976337	2241000	1877161	2951905	2311587	3431126	2319228	2325614	2867445	2388371	2355787	2674374	1680129	2064176	2016776	1347810	2337611	1853048	2190696	2351049	2080862	431795	234598	247820	826211	691267	727870	310584	361757	907793	516987
5577	11194	9866	8484	5081	3457	6209	6040	5769	6125	0	0	0	0	0	0	0	0	0	0	0	0	0	0	0	0	0	0	0	0	0	0	0	0	0	0	0	0	0	0	963	739	829	1048	1246	1224	818	950	1190	963
1479214	1820367	2242706	1763835	1895843	1828689	1732792	1602250	2122650	1593875	1935014	2963017	2792496	2496261	2089413	2429581	2887050	2651302	2677792	2389538	1863516	2064596	2726570	2719459	3187714	3031983	3020358	3702952	2638514	3307686	1696696	2429685	3049338	2598499	1871537	2682174	2208308	1984748	2045386	2804781	316139	419033	406207	441267	480945	542148	425756	426441	396652	493588
1144268	964450	1129186	915331	939642	857967	926884	860661	803945	941726	1996550	1442611	1897571	1564093	1731062	1469516	1616764	1819037	1665512	1660338	1812071	1123144	1374952	1105834	1329276	1264300	1209480	1455658	1115097	1137814	1198945	1029303	1297051	1062423	1015694	1186593	1082783	1076114	1033921	1085120	286069	234255	299645	264836	270914	297225	271540	242002	234199	309597
262973	334358	355139	356855	297525	227397	336682	281085	315444	305209	194358	196632	218406	164893	178647	174723	183788	210836	178619	145568	177215	153959	196064	142598	137966	142784	156953	172098	177364	121242	300742	256754	376163	240281	209578	284902	134152	217387	221852	253905	28092	35573	31342	49827	49816	60307	39499	38507	46179	47329
212079	194544	256597	218378	193682	176838	211629	192763	220308	197533	91937	84069	107491	64983	92499	85727	171110	80754	90418	70521	87660	51523	86929	53135	74888	63440	75681	82272	120008	80526	97440	90802	151699	86691	89779	119354	85656	90613	99616	97168	25716	11443	18970	22372	23935	29159	21728	21811	20901	25162
1024789	981779	1044078	915171	826686	693065	829757	885788	918077	856887	1042767	1049827	1185145	858064	921761	975118	844751	1022212	935369	859054	1425492	1141566	1810783	1223089	1418339	1451502	1307371	1537372	1329410	921983	926210	1193894	1167082	1041504	1117663	1246275	661416	922802	896895	1141805	104393	120072	111060	170348	167142	178772	127802	112655	139950	171663
13945725	11087330	9377702	10301594	9927020	8419630	8198578	7608422	6976299	8575772	22561794	11189108	11697890	11268644	7916397	10476474	11812713	11967249	5855863	9174275	20912736	10470517	14836045	14224481	11389158	11902906	11989211	11529393	10821494	9229663	13856110	7082429	11780090	8722568	5839247	8066309	3681209	9147748	9408491	7230067	3745435	1852136	2094476	1505610	1478020	1773744	1892305	1809676	1567905	1758626
3369655	3843901	4232970	4170542	3983970	3483112	4144809	3891682	4374812	4074621	3336671	3479301	3643333	3009699	3222421	3380472	3296268	3462311	3137514	3119415	3978324	3426256	4184869	3689691	3369030	3931794	3906644	4153088	3683821	2860408	2907984	2791110	3687669	2767466	2738824	3452474	1853461	2687424	2741435	3026010	788368	729393	787798	991985	992946	1064843	764437	714191	861571	1034026
4771057	3501805	3960944	3855291	3014058	2532308	3420573	3141693	3149842	3208409	5635542	3197593	3651963	3277492	2688817	2997999	3803057	3823488	2202411	2991135	4819336	3254046	4507938	3100482	3612902	3034203	3451665	3552508	3788286	3474931	3712424	1881923	2858626	2394168	1911769	3116254	2013799	2556623	2735346	2695363	1288843	815010	778074	1069101	1158400	1159889	1066043	771963	1085452	1321050
25377	25559	27428	25603	20876	20714	25925	20576	23153	25547	50982	44001	41583	33990	29145	36937	22666	40454	19980	36936	18680	15432	25701	15378	14788	15913	14999	14582	11136	5684	45053	28750	34703	31886	25025	44715	19404	38566	38828	32956	8508	4865	2134	6298	5407	5483	6375	4869	7177	5915
22598	27540	24450	23285	26949	18328	35455	24826	23132	18176	106135	119732	168018	98156	100138	112105	91118	129037	66236	94421	65380	75900	86976	82649	106371	83105	91943	83013	74792	77734	62757	58751	69177	55274	51493	61834	38621	44371	46672	46195	2537	2186	2466	5146	3821	3570	2377	2521	4343	3151
414775	320500	338676	278650	314976	302592	311330	317828	280741	301710	208119	188558	190337	135536	116956	139862	153671	157593	121679	137625	638201	457466	511183	451306	358664	412080	443888	380084	439515	274678	345800	290772	414014	278679	212774	325795	246429	266058	295941	332313	66385	70744	36445	92011	77235	91200	61401	70856	81277	88581
48203	68840	62135	79650	59708	44143	49063	55332	57705	57498	48896	206556	190854	163817	165746	191377	167928	186398	170390	141808	72990	108717	223517	146986	170623	199463	175534	180225	157101	128588	86423	214292	227083	234026	237084	287355	139555	199643	155241	283826	7457	5571	4557	15505	47498	11569	7253	17338	10799	10889
1697796	1555077	1588320	1512929	1606955	1274116	1452957	1316320	1256412	1377230	2227199	2072704	2503927	1986779	1591434	1934602	2105231	2139428	1688212	1815341	1629171	1686230	2138764	2029141	2363914	2110882	2015889	2457431	2192935	2098325	1756233	1516263	2231743	1652728	1500631	1944865	1503624	1711338	1992998	1831326	401535	391421	309453	374000	374065	401621	320982	346608	374103	357418
317689	298885	338138	307868	292008	221378	274662	232794	301284	298911	120208	110264	106895	68922	69923	84405	89988	79767	81076	99496	221196	170747	244711	169915	193270	206069	205525	192017	196797	196475	96769	73560	80161	55872	60170	78250	63151	53783	57105	77341	13927	15799	16171	24618	23461	28246	18981	13412	19818	30125
0	0	0	0	0	0	0	0	0	0	0	0	0	0	0	0	0	0	0	0	470684	289112	732283	445520	543163	425057	421241	492914	595074	518068	26771	126593	87586	123995	85781	185317	52410	127541	150076	168649	4765	5747	6273	8342	9903	13117	9010	6642	8505	9315
26238	31748	32009	28905	29810	21932	28387	27234	38491	27435	51283	50972	53726	51981	52698	43271	45110	63427	42847	46691	19467	25997	32699	22933	24624	20163	25348	24450	19910	26589	38409	57921	64678	52783	44461	57781	41799	43649	49523	52398	1040	1089	853	1189	1348	1380	1032	853	1064	1030
53905	53998	50158	59000	51843	40974	48473	36346	44642	54015	24849	18743	23805	17487	11225	32517	35423	17446	35729	11289	0	0	0	0	0	0	0	0	0	0	0	0	0	0	0	0	0	0	0	0	0	0	0	0	0	0	0	0	0	0
498075	273315	337901	267033	240547	189367	260921	307753	259041	258073	299503	178791	222373	210596	163747	159224	172186	215213	172646	168890	268124	70613	422826	290294	360944	270000	240712	256946	391969	220286	276114	387962	526075	389008	280705	398281	208438	365977	361779	346388	55310	44378	42715	55443	48982	63370	44069	40662	48845	63020
65528	86244	82580	86504	79515	59441	65995	57840	68129	73812	95708	82309	104473	76571	71716	69843	90543	80990	63642	78549	69697	54145	71626	54812	55901	62776	63755	59584	79183	48859	51916	58167	67373	43678	39853	56527	34772	44318	48626	50203	3400	3947	3659	4536	4763	6237	3864	3126	4449	5468
82158	73605	68159	60902	56424	46540	56723	73455	70009	58180	37879	30013	43147	18126	20763	30927	23930	25430	26446	15972	186190	149616	146277	143570	150202	163955	215655	210163	219209	193599	0	0	0	0	0	0	0	0	0	0	6149	3771	4362	5996	8113	8635	4269	4609	6841	4638
303076	390061	468749	443974	402018	319038	353156	374545	287393	305293	265666	415352	535379	455329	337142	440792	454160	444336	351897	436887	288681	340112	400205	275634	290882	282498	301816	458833	511938	342782	220278	405734	403717	288168	283259	392526	390793	319047	342685	292271	24435	46525	41229	41466	41585	42322	31417	30551	25735	38802
3405622	2908195	2822479	3321645	2945469	2550404	2477451	3089837	3292852	2993097	2964367	2434369	3058337	2398183	2518692	2951388	3633092	2643190	2125393	2917223	2254319	1986031	1848143	1636621	1693616	1467517	1490368	1844473	1831422	2204035	4397744	1761320	3306564	2118375	1672005	2916522	1576241	2131266	2576576	2146256	471481	253589	251686	356209	271622	378973	322156	207423	281649	377712
3204939	2313646	2545985	2385549	2366753	1842736	2286255	2221401	1781651	2132840	3734531	2161767	3408384	2651439	1531875	2296754	2952460	3036261	1127497	1757388	2722265	2096325	2351849	1824351	2095013	1720896	2116807	2157009	2453203	1749044	2715318	1933466	2285828	2217717	1466477	2771267	1405471	2283002	2315237	2441515	493300	301159	251468	372517	374877	411231	285083	250524	267445	349071
0	0	0	0	0	0	0	0	0	0	15689	14159	18860	14892	9040	13439	16214	17433	9111	11052	0	0	0	0	0	0	0	0	0	0	0	0	0	0	0	0	0	0	0	0	660	486	218	616	683	686	502	437	573	828
762092	1070665	1122117	1110540	963404	718491	1014107	799346	1116252	876520	890139	977619	987188	899836	822794	830910	906456	1015713	655164	921042	692236	750878	963652	611476	717879	729971	722954	744905	868997	857539	662431	697633	1043289	837585	929087	1106700	799047	869337	929262	943000	147307	152080	130659	199216	201450	191031	161864	131722	175438	178294
0	0	0	0	0	0	0	0	0	0	121188	233499	224775	150324	111799	186511	153901	240827	78406	89582	0	0	0	0	0	0	0	0	0	0	56807	63883	84391	56044	55957	76863	105385	54655	52623	62469	0	0	0	0	0	0	0	0	0	0
3453794	2892723	3405878	3098083	2928689	2559439	2990758	2882068	3244559	3080485	3335483	2681331	2786461	2325514	2521787	2517727	2412867	2639474	2331126	2502574	3048317	2370639	3778181	3356678	3411504	3158798	3173551	3440580	3391088	2713526	2559058	2684316	3489879	2849072	2610969	3475618	2162992	2747857	2862534	3022901	707178	656563	631615	820451	803131	863805	717824	664325	794131	855178
180165	215321	282317	203187	193343	137548	190843	174721	281410	223303	266077	183431	225998	158964	162464	163848	179508	208461	159010	209814	394213	307909	503211	242759	334388	246103	300983	338882	285408	327014	280115	295353	252172	177991	181008	254705	182086	216740	195893	212829	21319	16412	14433	32610	37997	32296	30309	15034	23647	21908
1522152	1405734	1319181	1518971	1278269	1057536	1233496	973471	968128	1226652	2000656	1401062	1920417	1245501	746207	1303516	2249444	1552099	649415	809360	1967902	1435851	2237703	1633719	1646913	1219499	1330664	1726567	2018570	1278103	2135841	1716915	2682308	1808308	1112412	2071294	912266	1686659	1811209	1839776	638134	399688	430283	541454	541397	509582	385303	399543	443032	612208
185627	280933	217398	194118	179542	161281	184645	155540	185885	199354	104370	119627	111616	112228	95591	98989	98551	107995	124754	97450	284997	259672	329964	229185	305405	218737	248864	256812	200800	249374	166036	164547	166847	153609	127275	181525	136554	143335	186580	159368	15519	14324	11013	14203	16414	17096	12845	12039	14326	17238
243284	185204	215859	165609	184768	140053	180955	182230	158846	216188	478674	360550	443332	323978	267920	331326	324166	388594	186132	301058	288130	180089	477788	199638	233779	223746	217859	260189	183710	204092	98658	76266	133270	106551	91749	133538	116897	99781	110324	152247	79610	63739	64670	82325	90908	106858	104275	52682	88732	110067
39989	43816	37358	43903	38975	27566	28636	24474	29707	32058	63736	37844	42365	45537	25765	39723	38553	42051	26084	30911	286911	127286	204602	182199	153755	181520	185767	163048	228704	108329	99407	73574	114859	84349	62875	91171	58521	88634	88656	92658	5266	4008	3389	4629	4535	4794	3629	3475	3888	4703
1140325	607602	794809	660343	571983	519498	716750	752133	707038	588326	1460304	869454	1005858	999500	1139242	1007561	1037349	1172554	834788	983195	1508661	756628	1103740	886418	861081	1034411	1153682	951702	1111713	930209	785464	535666	727894	579044	546067	679935	492996	554088	558357	621172	329676	196349	170293	225448	253117	236891	231277	190767	234506	192346
3121302	2038447	2435745	2345947	2111069	1491531	1920759	1744393	1756884	2083738	2935782	1668256	2089687	1689404	958660	1594282	1704198	1851008	769709	1196725	3986221	2193192	2585210	2119957	2835586	2109927	2483648	2643109	3069557	1907721	2940675	1323460	2236544	1532894	910822	1745630	1091206	1863122	1953565	1781766	754134	444652	384763	488966	510445	514606	386850	353926	411712	582292
0	0	0	0	0	0	0	0	0	0	0	0	0	0	0	0	0	0	0	0	0	0	0	0	0	0	0	0	0	0	0	0	0	0	0	0	0	0	0	0	0	0	0	0	0	0	0	0	0	0
1259617	1102536	1313686	1148863	904923	791252	1025730	906607	1212213	1046732	1213812	1038823	917336	878603	1011777	871945	849140	967758	803657	1011005	1558367	1085245	1447163	1031059	1067796	1009184	1111989	1013071	1062397	797029	1039658	839969	1022416	760540	728688	980106	592759	863530	809046	846613	173036	129477	122331	144615	153371	151362	144461	120644	143102	142830
1762478	1587769	1723057	1675508	1517988	1269367	1503530	1517024	1700261	1492863	1427493	1141010	1208785	959810	1057592	1030258	1006728	1137677	1008371	1021884	1433477	1051969	1374857	1147868	1165679	1246628	1246514	1352975	1344723	1125816	1339244	1239383	1532098	1258671	1301892	1464649	1229747	1336226	1332075	1244009	197340	160003	170027	220684	221273	234339	187278	167881	190896	214492
268914	439523	322172	308322	261132	204465	242714	281559	213164	262765	312260	194717	365222	225584	223158	212210	293321	239948	253040	250031	698257	461388	495039	372619	354212	391377	382518	405588	381831	467832	577977	367829	468827	396075	459659	567557	385170	668771	577149	441299	32054	25412	21295	32107	30616	27658	28070	21791	25448	30347
0	0	0	0	0	0	0	0	0	0	0	0	0	0	0	0	0	0	0	0	158235	112258	115920	100245	81963	132733	207499	122385	118340	124782	0	0	0	0	0	0	0	0	0	0	0	0	0	0	0	0	0	0	0	0
3051869	2260187	2480370	2521354	2443732	1987457	2402045	2345231	2367683	2268546	2692418	2454846	3019353	2066169	1367763	1974759	2550155	2173856	2051208	1873232	3194539	2371463	2627932	2863776	2600270	2289253	2413433	2743752	2942257	2181158	2260591	1774378	2630999	1909554	1408129	2156239	1633324	1930921	1972466	2095870	391605	345535	261951	389692	368665	445198	282750	280973	289900	386663
709180	780744	1060766	681654	640537	503339	811676	560346	964985	666882	1163301	1118818	1101190	881603	775890	912631	692470	922896	926163	1115055	997630	779070	1385260	974937	1596174	1147628	1423382	1021176	1255636	973239	927999	1160987	869167	949054	979390	1278239	1155286	863553	809079	1038897	212195	187905	117933	278953	240957	246972	244433	183199	217278	247794
768272	788660	877272	823765	686048	578385	664656	607578	850470	695013	755609	740956	758737	716411	775871	631305	702666	701540	617221	741641	725141	583117	791644	528473	629348	639928	679539	732899	708455	842508	784290	855352	1076114	695311	793244	871382	604936	657696	717010	839377	51802	57071	47461	54356	60303	68684	53547	40018	54692	49740
117856	109978	120061	98162	99047	75567	87294	71212	103261	80667	33444	24668	26195	22469	16211	25646	22967	31296	15606	20054	31427	21426	43828	29496	25026	19900	24768	25117	22541	17974	70199	73857	70675	74719	52102	83743	52197	60801	62744	63079	1648	1010	1432	1378	1672	1756	1439	902	1306	1691
125553	35423	58740	31088	27502	24161	26557	37693	29722	35380	0	0	0	0	0	0	0	0	0	0	0	0	0	0	0	0	0	0	0	0	0	0	0	0	0	0	0	0	0	0	1001	2002	2102	2079	1556	1817	768	2280	1728	2661
2636049	1064003	1458769	935189	866686	888146	1081071	1145396	1238151	925773	1952872	714786	901032	818950	729796	732042	623649	823678	918386	854398	2564242	1027343	1055514	710058	783718	927891	1039134	779584	1026168	646466	2287749	1259193	1038285	851432	1071738	1428696	1023756	1146396	963768	959803	154335	64774	63842	80650	76890	68256	61432	62980	67465	59720
1481163	1475922	1773573	1459910	1594566	1161783	1390327	1323506	1374303	1513895	976053	1055062	1091769	946025	635699	1052387	1005468	1216776	565616	687624	959943	826839	1267906	898243	1009500	1073005	1156973	1316041	1143690	908739	900765	1038227	1170027	915855	557291	1042394	523321	777265	896981	1056966	239736	244761	236126	321542	340224	390132	280422	250780	318299	400211
1827066	2106828	2348036	2028118	1708559	1226195	1708027	1436352	1476512	1737155	2321145	1727699	2251336	1760864	1207868	1587931	1520755	2193820	828988	1334646	2434437	1748536	2931887	1737691	1965664	1885799	2007307	1808364	2265976	1160228	1561871	1233749	1403950	1145953	940325	1519829	861959	1489827	1371279	1274358	285153	204352	215231	366867	372351	361278	305023	211703	298411	390797
38389	31515	32792	29878	26782	19913	28225	22681	28307	28919	60492	34555	34409	32139	27289	29981	27427	34708	19065	28032	74030	16473	22761	28241	16679	17648	21298	24429	24588	17351	8409	8893	12608	7344	4256	7864	52543	6557	8959	6636	10446	7979	6921	8091	8647	10895	7602	6112	7215	12087
281372	377086	339335	684929	251834	225607	324877	194371	270523	262888	947213	709534	895952	743198	605067	698730	1151598	794817	772751	650726	1004234	1096958	992675	609803	880935	678793	702462	1213430	645640	966692	652967	495470	622779	445717	487070	620139	555344	535578	517994	607692	125083	104584	117782	188882	181505	202670	144507	95191	131968	233453
581360	1138586	1145516	1094916	990414	751854	943719	695148	1103393	1270300	476370	906880	892551	708512	654120	779133	710045	797962	720487	714373	637896	641436	1344912	766933	938684	865220	932527	759660	905529	415668	580415	820212	928803	892022	1005363	1145329	824279	911190	843868	994357	32477	70073	38073	101414	94514	85241	70747	64875	69879	84981
35305	53785	58792	52771	41105	36860	43738	33940	53235	42453	0	0	0	0	0	0	0	0	0	0	40147	35674	50554	42124	47699	34044	36000	46845	41704	41067	70199	69502	77535	59910	56200	70634	71723	65375	59173	68769	2528	2817	2327	4283	3801	4763	3457	3194	4023	3455
4086096	4244163	3588062	4842143	3203146	2463580	3467031	3237181	3065042	3210284	4981572	3450939	4244636	3370995	2742548	3279133	3978786	4139304	2705219	3047892	4223771	3315683	5633097	4374615	5605814	3743631	4064845	5608486	4882139	5672832	3613550	3596629	4569648	4245364	3432335	5262431	3672401	4380564	4745825	5108231	1939132	1342076	1189592	1695271	1684174	1681211	1414110	1234360	1583632	1780460
5740764	5465121	6082789	6528151	5722681	4045136	6237546	5852021	5595111	5705096	5796085	4687819	5730420	5446647	4259714	4973504	5520746	6353608	4062223	4496827	6998256	5076460	8779517	6661352	8857603	6716324	7521571	8678161	8554244	8189231	3694065	4038479	5303627	4437633	3628765	6211717	2893567	4290815	4531006	5324769	2793625	2139110	2100998	2784288	2892287	2943027	2683107	2002257	2699923	3115164
2744407	300989	528060	370360	294261	276594	331338	752528	367804	316743	3245499	265365	749791	233817	186952	223676	395088	271061	144184	200050	2861357	826457	287213	217493	283416	188837	279765	305368	478163	503431	2008858	169605	301841	158429	129045	227060	152388	211303	181692	176449	838554	201051	146101	226978	206784	268988	130737	169552	165232	260380
234474	149069	184071	187471	165864	136434	278832	192112	249574	175789	255365	209027	258920	145807	163043	179203	178936	161671	206631	151573	342843	271446	429755	328414	301561	198656	260800	294565	415330	283052	180489	189849	201140	102805	87178	152050	68539	115084	119852	124269	20358	18347	9345	27847	27207	24150	14998	18351	25828	31143
7206816	4563448	4088924	3105700	3171939	3372523	2846336	2701821	2709816	3171712	4921570	1938610	2772149	2785130	1312808	2273355	4029298	2780085	1501117	1379799	4353618	3820692	2683262	2063764	2431474	1905996	2190080	3190227	3106904	1569356	4314910	3112539	2400742	2074487	1440272	2220015	1564922	3326155	3181453	2037378	768254	397858	483541	389030	396172	462804	477264	284870	318716	472559
338454	250800	272558	206741	228248	179160	232640	238708	287198	284841	387190	262177	264608	240337	203761	176681	221452	240355	155159	240932	604201	392289	363501	367746	295495	257426	341978	291448	323941	255600	522043	460873	500245	276587	188200	415757	196111	359715	392443	362856	10198	10785	6057	8149	7408	4751	5389	6342	6052	6230
2210325	2113642	2538792	1981239	1745181	1595909	2059200	1592877	2215677	1786230	2560018	2125633	2243187	1980348	2100651	1851885	1913186	2090940	1828502	2014414	2030881	2300023	2857034	2051637	2535308	2400959	2621298	2302489	2260604	2025238	1753058	1755964	1600653	1311953	1461929	1798822	1131416	1501452	1360319	1610101	304905	209901	205578	287316	273659	263993	263148	209877	262197	233060
38227	26318	26635	23992	24576	16422	24531	24092	20530	21711	39323	20288	37134	27324	13723	16416	23881	31530	13816	16624	61915	29250	52218	33866	32055	32330	34204	35530	44604	28410	13348	14288	14751	13403	14155	18503	18352	13390	14477	17640	2170	5373	4912	7395	7220	8139	6428	4455	5995	8316
230871	355568	395498	246494	318749	228838	189121	246655	223043	280246	584172	692377	654403	493636	265693	520240	410599	623460	288328	268123	522484	474759	534805	435069	316944	435500	379968	539264	526084	335745	527293	650269	378412	481481	310820	456317	111662	388044	352521	459697	19759	15940	27639	18893	20646	16678	15110	12936	16084	14640
6180167	6241105	7162013	8609152	7917151	7200691	9672384	9676625	7316055	7748426	8233597	6777049	10221611	9705523	4811421	7545529	9361471	9615795	2601046	5664429	7690931	8473387	9752794	7609386	7563502	5828289	7192693	7995541	8030473	6245988	6369969	6207897	9012339	7140695	4549211	9352109	4647221	7854377	7905802	9002452	2697552	2433679	2101253	3803225	3637423	3755121	2714522	2114106	2552736	3546985
340932	379758	448804	390104	365660	298155	390463	339963	432640	387782	395334	412898	433268	342879	406359	364468	354954	424716	315803	351510	420761	331402	506313	415197	490650	501683	484250	538834	463818	462610	295218	331302	376175	355263	356434	426951	421408	361114	382112	461825	42227	36607	33077	51009	57306	60406	51815	36352	45875	31990
996887	619597	640849	756856	501071	539610	517284	388813	574507	539101	1999853	507288	516477	531316	583682	411955	425809	502686	435662	424266	1604559	935907	961655	873176	986964	1035284	1156600	1035872	1112425	908934	1193432	865072	1060519	517762	1149230	1028981	1260193	848553	860812	1115718	349874	161662	145398	130614	143928	160419	159745	160078	156284	123798
130036	54068	73430	47875	46378	47361	56860	60119	62363	54842	104371	99649	91426	78684	77494	90079	80588	91796	68957	94742	59697	54460	66963	52190	62926	55034	61429	54924	54654	50400	49352	62045	69315	64828	77975	75336	67577	64439	58769	79593	6690	7216	6755	8153	8780	9104	6843	6944	7189	7122
240548	401187	456061	444459	429359	250175	363687	314322	326650	451425	724440	950507	1148419	678886	450178	753839	661741	972500	282842	385010	712356	787168	909825	690756	435937	646968	834970	807329	579940	421985	637825	685951	657869	701603	334074	763449	229559	561389	487931	828059	77430	91667	80862	178322	141939	133435	115888	90344	130632	163475
553175	411805	469146	436009	363579	275835	436864	415194	359704	384183	677300	375652	561297	365624	335830	371023	380551	458161	276766	401290	661488	372586	486933	324308	374801	305515	416276	403331	405892	464168	599714	376372	442157	373522	289888	427460	247808	340902	377683	384381	55771	38079	27598	58455	54160	54739	38245	40304	49631	55630
441560	366287	446714	349834	345433	301056	373020	385188	401265	430177	572497	552922	530078	389987	283736	471520	489216	441159	183968	439090	206398	171746	217182	123306	112500	132683	184703	131550	158630	109063	474016	253120	418011	354898	242334	455655	427190	401612	433385	394548	16425	16476	12774	23016	23942	23102	22174	16157	21136	23938
0	0	0	0	0	0	0	0	0	0	0	0	0	0	0	0	0	0	0	0	0	0	0	0	0	0	0	0	0	0	9414	7133	8162	5693	5063	6272	6684	5965	7906	4658	1624	763	424	563	525	716	560	735	999	466
483339	402153	464082	438897	377742	328008	415536	355986	407082	387545	280674	270865	270817	341381	354562	347580	320957	363370	315667	342903	540671	355563	458574	364085	374102	356896	420884	419761	426122	277742	263469	274604	349982	260125	251661	297933	156797	288395	306996	286007	91037	66641	68264	81295	79282	80987	68684	64672	66919	77832
127748	39533	53096	46784	47921	38716	40929	40411	62450	45539	226073	90683	123271	64159	78132	79600	94128	79895	83813	76545	207477	87181	138058	84675	72229	67854	82976	72056	58002	60760	137975	95195	91898	50303	36926	59236	45944	46412	60650	50356	0	0	0	0	0	0	0	0	0	0
31552	42409	35752	38021	39740	35255	26865	22250	27936	32804	36705	39703	58122	43900	26865	41595	58241	43895	32867	28185	0	0	0	0	0	0	0	0	0	0	0	0	0	0	0	0	0	0	0	0	0	0	0	0	0	0	0	0	0	0
583906	561876	814108	589481	709535	511740	668193	559598	708892	642087	958211	661164	690892	562681	631539	503544	497067	708501	591293	456696	1147075	640976	1168870	906649	901918	934057	1122758	1108032	976932	776353	734235	568223	557486	541503	519883	600964	282602	417317	435714	582287	63800	47892	51285	59117	53696	58853	46452	47517	47686	52290
173712	167726	171164	130989	148004	107265	131854	117995	130714	103687	213532	104390	133962	138780	133631	120333	109759	173657	97440	129025	256647	185869	253706	187707	164458	159961	220820	122990	218429	238361	201101	131831	173960	151647	177095	183379	100357	158363	158151	155552	26023	14840	17174	20554	22784	19479	21730	13605	21356	18884
69380	129243	104769	103502	88687	71276	89430	86319	94870	89332	129262	140434	155411	108719	122124	127122	128010	134459	119857	128030	111257	111913	223663	141826	170470	140295	138619	208151	173095	156969	145951	174704	204433	159509	169657	213243	152376	186745	182464	190591	26478	25761	24144	32469	33036	37768	29860	24886	29419	36332
520093	414114	431495	388876	391825	324267	371781	401139	366444	377148	704991	624003	615529	490562	445306	503156	564203	558812	433278	451100	692515	466302	555850	468690	394113	461384	493422	499414	542410	405833	555221	355523	661499	369238	359883	459281	315792	368184	394728	381917	95263	63695	59284	65076	73795	81052	57723	57739	68712	75650
2955711	3321157	3091071	3419107	3009750	2626403	2969297	2638480	2785380	2774289	2112194	1944475	1945884	1503682	1926019	1697865	1838500	2024787	1421117	1416004	2238673	2105350	2694681	2187672	2074028	2380770	2185177	2701869	2067966	2345569	2522978	2266368	3229087	2879381	2904246	3493771	2720701	2655197	2825046	3110302	504113	519978	487143	765827	758933	848645	614038	516155	656373	766567
2444655	2183071	2601387	2238390	2131256	1771951	2318682	2065497	1979187	2161744	3089615	2421334	3479864	2790246	1832039	2315795	2107929	2855829	1832098	2185437	2405604	1964043	2308732	2116159	2522391	2057229	2464772	2682615	2395651	1680056	1778254	1675134	1831327	1532565	1235908	1792328	970008	1617699	1426273	1740606	349726	339950	239711	456697	390074	438974	363150	316963	360404	469617
5758103	5096222	6020919	5791451	5314265	4328159	5196695	4697644	5358977	5420886	5670647	4529899	5318127	4244702	3500356	4322514	4494218	4763800	3372636	3812874	5605642	5086565	6029288	6391649	6025375	6796982	6850309	6657333	6624538	5248129	4582174	4256857	5772916	4851245	3887522	5422886	3658831	4538906	4955706	5281920	2132344	1842239	2047953	2253527	2293972	2724726	1991975	1769934	1929049	2488955
3201052	2263447	2819284	2406502	2196386	1869003	2289822	2273445	2502736	2269354	2868833	2228226	2518119	1729844	1682221	1933135	2248092	2097634	1781333	1646397	2159627	1848491	2311289	1805310	1788138	1822231	1860622	2060933	1579534	1774222	1501569	1555288	2065787	1722521	1597362	2144492	1735729	1735004	1898010	1902292	169714	214972	216598	461787	483105	512429	273015	284247	368649	483086
193646	179307	216814	181585	168208	136115	161423	152518	164921	158946	143924	167371	178726	117661	104522	131420	128164	154043	118530	116427	213441	207158	248027	209890	227512	231217	234026	257998	254246	217035	143600	134792	169396	142055	123212	162299	139996	137844	159139	160711	11475	12045	8989	20260	22552	23991	12308	15068	19226	21935
10242070	7793231	8644742	9112904	8023507	7724539	7885546	7406617	9208889	8529034	9389773	7065519	7869865	6372563	7081878	6789864	6580589	7877527	6273497	6825990	10158641	6484011	8067090	6844984	5855053	7543051	8253074	8639562	9625331	7497172	9535366	7405205	7932216	6180596	8307169	8042930	4220177	5712763	5740819	7254525	2920867	1858467	1978557	2318108	2433913	2651590	2037303	1807948	2203630	2455590
544463	734843	603218	669647	486331	361420	545716	347451	558201	533697	1263250	1041792	1151532	1316667	694705	967845	1241134	1429451	850365	964883	841839	598985	1053315	635210	910201	723695	790318	816203	1029437	403355	681987	1015757	1424776	998587	654382	1171944	699784	1073577	951859	1205156	148392	137036	116178	151180	160387	178282	154822	124049	132313	166820
0	0	0	0	0	0	0	0	0	0	0	0	0	0	0	0	0	0	0	0	0	0	0	0	0	0	0	0	0	0	0	0	0	0	0	0	0	0	0	0	9128	4454	3902	9565	9853	10420	6746	4458	3964	14326
2351931	2555001	2752475	1937002	2360459	2082452	2130204	2148844	2137386	2015256	2885429	2093431	2945536	2121516	2199557	2120959	2043627	2311542	2228275	2281527	2202940	2117635	2453578	2004041	1894295	1910669	1976528	2470701	2379917	2394335	2313790	2104732	2711005	2364567	2501770	2560717	2172080	2203618	2163697	2300829	408525	328015	298887	381709	405933	401826	313544	293669	324635	398925
177080	156181	172878	165824	136715	111769	151714	138569	136797	135059	203543	145109	176494	131144	103609	116583	134306	160993	87025	114792	282399	155965	214277	153826	164607	150285	179529	171824	179330	139796	122403	102361	119616	101374	75272	117297	66078	91057	92615	103675	13342	10229	9255	13787	12464	12829	12330	9541	11619	14637
6512588	5161119	6352888	5605697	4846837	4266399	4626433	4483012	5567609	5371828	7999076	6698734	7525290	5522936	5999424	6002879	5736970	6573671	6059090	6575153	8641291	6051366	9246060	6910439	9237897	7336954	8132719	10073525	9576076	10995638	9585185	9565205	8971572	7417170	10485929	11156940	9626451	8051425	8023332	10096893	1330903	1126404	958207	2009914	2017282	1985414	1335248	1183390	2011299	1519800
324014	349835	377568	376746	349846	289640	323892	274554	323372	348316	276054	317106	349461	264104	265160	239855	306011	277842	250481	269764	410013	335142	493625	374260	386530	423164	438233	416667	436197	390395	331491	342265	479769	367739	314980	393618	342608	346909	394613	417522	38864	42594	47581	54071	54412	72805	55802	42350	48651	84336
835646	788117	882938	732925	651397	544095	642710	599071	621264	622546	737088	687760	734454	612549	612141	570859	585739	657651	664152	628613	924420	767051	839196	739109	701012	744139	825543	823151	826536	778855	637417	549939	681163	548134	529195	672206	510088	577809	535834	551669	144863	132996	123720	149126	137577	158308	117368	114182	128314	153699
5209910	5167922	5100189	6453939	5244971	4406316	5764171	4991696	4888532	5147700	4759332	3609098	4824132	3839730	2350501	3799235	4457662	4678999	1575824	2307718	5727856	4347256	5293099	4471640	4936028	4399733	5414910	5100955	4872768	3761765	5401101	3587451	4078397	3922927	2151217	4806358	2014067	3883487	3793139	4403419	2042637	1783617	1749760	2967453	2879678	2885643	2139810	1475048	1960021	3268066
6124935	6367617	6911478	7138860	6032705	4664283	6266466	5520597	6595516	5620982	5797130	4456099	4733526	4577898	4835997	4303506	4718691	5017430	4503376	4516541	6786557	4698078	7710038	5140211	6728734	5567496	5683819	7257173	6734183	7559286	4626094	4491809	4950519	4683038	5872024	6196079	4727693	5257760	5100512	5329370	1265101	950165	1044289	1209439	1306179	1314142	1039080	930348	1123470	1161675
186832	164757	214238	154580	149035	125190	161265	148397	164444	139972	125947	119261	116853	108292	120362	107890	124405	120967	97653	97204	185276	106253	174925	124756	159655	151553	177915	117651	200311	110114	139421	103132	136172	106163	146463	163822	128065	118149	121744	141824	26393	26194	24508	28094	26119	32801	32378	27619	25206	39335
1908780	1707329	2022795	1774141	1426787	1285409	1744135	1469791	1932532	1611722	2435273	1989140	1984946	1629087	1773216	1660287	1977946	1900587	1569079	2015369	1899626	1483015	1888286	1231650	1462478	1324011	1523598	1570597	1565850	1681307	2182781	2026361	2420124	1720267	1753877	2330163	1838728	1914671	1932802	1757192	486108	378585	373329	497908	505700	530058	448415	369682	463834	495500
31240	35858	41030	32181	29823	23103	29026	21912	36131	33109	15926	15563	15936	12666	12983	15202	19943	14392	21154	16596	0	0	0	0	0	0	0	0	0	0	30592	22360	35391	22211	18592	31584	25795	31797	26667	26956	0	0	0	0	0	0	0	0	0	0
0	0	0	0	0	0	0	0	0	0	0	0	0	0	0	0	0	0	0	0	15361	19093	20787	24367	26558	17615	20948	21851	18117	16898	0	0	0	0	0	0	0	0	0	0	2564	2394	1709	3234	2111	4006	1588	2071	2349	3343
5512	27245	28205	23820	24826	17507	23406	10407	22543	23531	31925	60028	35910	42425	21761	43192	51231	43448	26287	33867	9950	12308	33556	20966	48559	28840	29704	27413	32923	17810	20276	19226	31761	30872	13650	27237	23544	26461	27101	30013	3851	5660	4190	6662	6760	7040	6223	5424	6761	8458
0	0	0	0	0	0	0	0	0	0	160589	57986	49249	63464	37012	37796	40612	73146	45495	39029	240202	49284	74128	53390	159265	62458	57635	40841	61134	70268	144575	30596	44251	29147	58578	32268	47326	43908	40075	34031	14442	3891	3782	6525	5798	5393	3361	4691	5994	7813
61057	34191	47553	34857	38191	37260	42179	55532	47113	41307	39227	26779	27606	25870	20350	22936	24404	24232	19372	21053	23780	60951	27731	21468	31155	27936	24583	49507	27015	46299	32342	65375	43174	43245	55759	39868	45306	37760	32594	52748	1390	2808	4563	7895	7183	10552	6339	3108	3555	15106
9138	9225	8000	12650	10894	7420	7764	6119	7004	5770	8681	5497	5954	4500	4349	5684	4854	7339	4635	5420	45089	27622	73588	54193	88087	55376	51418	83992	67794	75908	0	0	0	0	0	0	0	0	0	0	13261	8295	7629	14322	13983	16139	8080	11873	13690	15024
1526856	1915925	908279	835309	1068750	774686	1136096	527994	665728	708461	1560171	942489	928478	727450	482538	935233	912857	961857	584067	625420	722480	513047	783712	1321215	1115940	1125531	1380016	999240	1165542	730760	776441	400242	1260116	447541	272022	424060	357548	1207483	712048	606169	255893	128526	147106	181920	214808	164277	119727	125742	139056	205076
1181795	996882	1214570	1030007	952285	771961	923636	970681	892915	933093	764538	863885	1075551	830179	815932	1115354	1037527	1410635	614664	539891	1397774	1011971	1136686	834434	627061	927893	1002219	1069725	1095562	795000	783008	803834	722038	738041	616616	944196	339579	626198	573473	858530	295532	209369	193531	293467	302775	335126	258711	191661	254338	300412
521394	421193	523465	410516	470724	367622	413761	455745	416315	501080	794581	470657	771448	429996	307563	410097	520521	558780	222887	370549	804123	596070	657842	500132	498039	395813	454698	547471	576961	413464	701291	496939	563409	405739	305770	660506	252489	500572	456212	559121	95428	60072	79472	92043	92677	92182	60263	55795	85659	115237
606568	311079	450926	322602	305592	256250	294893	393361	314339	337242	538963	299327	465008	301384	199282	304740	310500	335451	164560	157321	821606	485830	509408	382113	382107	402145	442668	445250	570881	324090	617058	375152	392316	342435	223404	432307	178034	361348	351820	378498	37730	18065	16227	22811	19796	21680	13699	15363	15118	14809
73846	77023	78505	108778	58467	45520	64731	51020	65193	77349	32403	91395	90271	53085	50302	81978	110792	63155	52407	98827	155573	166694	178938	159651	177454	130966	153078	152168	144824	135722	161485	104422	193536	100857	39624	112949	58679	104967	99699	96325	49058	51855	34085	67913	62556	77818	49560	51401	61668	69265
0	0	0	0	0	0	0	0	0	0	40065	38707	59641	36668	40374	31019	60048	42061	35298	35662	10913	8078	14006	6919	14610	5992	9783	7878	8878	6148	0	0	0	0	0	0	0	0	0	0	0	0	0	0	0	0	0	0	0	0
3603150	3562557	3904022	3806649	3454538	2876688	3510215	2942548	3286736	3421992	3546000	2859766	3322681	2569758	2067748	2527462	2384066	2775204	2086191	2314130	3612679	2946773	3364923	2705457	2835367	2769644	3036099	3315845	3100732	2864725	2810977	2470446	3068650	2520412	2235935	3075222	2057126	2494002	2591239	2931368	890426	731742	644120	981894	991350	1028393	844998	662482	827461	1047586
0	0	0	0	0	0	0	0	0	0	0	0	0	0	0	0	0	0	0	0	0	0	0	0	0	0	0	0	0	0	25331	100420	71880	85532	40037	162890	39644	86178	99967	94780	14760	14589	10548	19023	19948	16542	19334	16543	17266	16037
45383	31599	41499	25300	37570	24465	25209	32262	30130	34866	69195	96018	101280	90974	39936	84074	91023	94768	48816	56571	105947	72645	94741	78563	74805	66015	78924	80688	85900	59904	69592	10424	34183	14747	6519	10154	4043	12007	19432	8722	0	0	0	0	0	0	0	0	0	0
3565420	3120854	4112474	3699199	2162796	1555450	3085646	1703111	2841426	2596537	4633184	2407704	2799465	3365386	1502853	1888332	2693403	2742413	1131280	1873442	3024523	1730144	1715473	1912302	1611466	1414670	2080906	1775022	1951503	1170547	2964850	2049833	2767016	1927585	1048271	2533141	1207273	2660547	2309371	1837454	615581	497754	323414	435272	377132	427199	271740	264565	314655	540425
353458	285097	297527	308212	263552	215888	249904	237616	277621	255737	247696	210404	210013	139796	130587	182799	211322	193778	121826	154841	340794	131906	212035	168961	170276	148620	179196	155880	163618	147770	160383	64928	159504	94163	75743	100178	75918	100281	105984	98150	14748	8055	9917	12195	12539	14546	11395	9759	12808	13618
288084	239413	261746	245558	223245	171860	217990	191108	217839	214468	228567	212462	234445	179877	174425	195698	207783	210763	183225	195306	373909	277229	393800	296201	393479	332324	353728	377363	364783	320304	261061	239483	274989	233092	241598	286875	210185	213924	232051	265777	39257	34374	28715	37571	40808	43606	37358	27907	37371	46850
663169	642684	671471	576698	601425	441599	524358	544961	465271	539448	590190	440769	629230	480751	399702	430674	482167	600115	360305	418585	810056	563818	678669	572846	498788	548526	640045	631162	799564	537295	575908	298747	771126	519382	385429	717099	314537	507738	649797	460559	52593	49949	53477	71133	68291	79675	54149	39105	52767	63887
36771	39358	46207	51847	35621	22071	28094	32439	26943	35656	0	0	0	0	0	0	0	0	0	0	0	0	0	0	0	0	0	0	0	0	0	0	0	0	0	0	0	0	0	0	1391	1352	995	1723	1267	1777	1444	851	1705	2186
217760	216524	231189	181616	160347	124533	193493	189842	209849	137833	306071	255276	350720	231704	216290	255380	223025	295160	309927	217442	253994	181496	296532	222865	220046	259606	226971	223759	284511	163654	347034	482556	350242	327953	342416	416705	320720	268547	293478	365667	36845	22357	21283	26733	27144	35618	23209	27093	38465	20135
1634542	1809359	1807855	2401003	1878452	1676567	1983318	1599376	1862549	1766327	1701017	1598041	1584128	1756251	1904230	1772928	1739469	1994508	1639972	1601631	1457057	1211961	1521365	1355309	1498433	1477485	1421498	1616847	1246519	1270622	1803937	1435674	1450148	1539828	1599081	1856206	1401765	1331202	1403909	1898377	345609	315590	311353	464091	451501	505208	428083	298822	402160	501547
52919	71133	66691	54276	47051	39754	59282	42933	61089	59391	218336	214174	184292	164445	138042	193774	213923	185910	134611	166451	64762	48503	96897	53793	85963	51503	72005	73781	70533	73865	62354	38198	43764	39455	24895	42993	35770	36764	32596	46891	5438	6480	8513	14082	13876	15473	7552	5964	9042	17742
242260	228955	235607	261897	203632	153093	231919	156350	199790	191010	102282	73362	96318	83756	59204	66885	91777	89972	52829	75163	193298	137903	144371	117971	110245	121429	141550	111056	127891	104210	73814	41659	65147	46707	37911	66435	35358	63847	66301	50013	20358	14334	13319	15430	16258	16301	18707	11867	13309	16019
78877	67664	84194	80347	66939	59100	82408	77345	73560	83476	82138	67694	80462	67733	45246	59845	60722	68701	42041	53657	58632	38618	52203	36272	38793	34308	37115	35319	34356	28109	140651	86414	128487	85367	66740	84158	62288	86479	92272	92817	12380	8046	8794	13930	12284	13041	12192	8205	9870	13323
2233557	1831550	2061865	1791308	1573046	1287770	1586726	1352904	1276297	1508016	2327561	1338134	1543949	1285165	942290	1308622	1326856	1834572	564308	1029808	2698889	1666196	2070839	1597142	1631089	1227057	1428487	1661272	1672508	1204817	2222307	822313	2111205	1526836	965530	1607606	722122	1487453	1517478	1253987	247060	126929	181788	191476	207007	187180	193858	115932	158891	225897
262516	8684	41236	8979	15786	13954	16168	48350	16398	22044	37808	12947	45478	20376	11454	11259	21739	15799	3849	8525	344953	25277	98272	110490	56545	48048	66394	33431	147889	22713	0	0	0	0	0	0	0	0	0	0	0	0	0	0	0	0	0	0	0	0
0	0	0	0	0	0	0	0	0	0	18208	12963	18137	12869	11458	13096	13870	17671	7396	9406	11036	12138	23121	16729	16332	34639	20837	22684	14296	16344	0	0	0	0	0	0	0	0	0	0	105	212	332	369	314	384	367	170	327	346
342057	343612	401435	328322	312383	237314	260155	245285	271901	377081	975471	1037993	1085363	696558	470832	835274	585143	819195	352707	598029	724206	488939	751380	586192	641326	654513	770390	351430	561464	223476	983728	482172	653333	436635	302862	447185	175748	412461	408714	385324	14872	12579	11461	14313	11475	10377	14337	8994	7499	18000
43419	181026	40085	119747	64380	52856	36586	36474	34234	42247	43036	32245	67057	34531	27743	37575	80022	43439	27377	28532	0	0	0	0	0	0	0	0	0	0	0	0	0	0	0	0	0	0	0	0	0	0	0	0	0	0	0	0	0	0
569045	511494	539450	494332	415616	358656	445695	415174	448390	469395	594364	424091	496954	352489	282635	327914	445533	397978	252129	341011	486316	342557	358369	270429	249748	298798	335317	313786	329409	227338	393459	240100	386642	227048	167453	304147	164559	233673	258591	233480	53283	33536	30970	35423	37018	41582	34911	27201	31893	45058
2468390	1622026	1839935	1790774	1549653	1376605	1689241	1727948	1768025	1524309	3217980	1955041	2211496	1618136	1835895	1676162	1842197	1902906	1613583	1762771	3541196	2217167	2614856	2035799	2162713	2084633	2275478	2753940	2458330	2965339	3133467	2216779	2465051	1938446	2383863	2612446	1845900	2031127	2008576	2241044	955928	533227	516795	739709	735121	796753	600801	554188	653126	734845
114033	80091	90667	82876	73564	55934	66700	81576	74095	66841	233959	162589	205609	153684	117890	139895	165717	182931	112620	113674	84054	54469	75633	52070	67043	42811	61155	63348	66508	38604	54297	41729	60024	36003	25112	46590	20512	38175	42630	39486	19526	14100	17464	15195	19179	22149	12933	12510	16479	17174
16804	25563	26420	24664	21626	13957	20742	19703	16194	21239	91273	49603	85960	86255	45223	40012	51362	97599	37836	35940	130219	110597	116958	93946	134460	110578	132613	124402	153987	98411	102242	121368	203316	144790	91323	141073	118139	112265	123400	121297	0	0	0	0	0	0	0	0	0	0
443637	575543	628989	606057	538678	437282	589936	495418	423382	583192	426605	416523	477392	417225	438861	365755	491253	430984	349292	510235	518484	520491	804355	662841	612935	591590	589261	616523	489716	572225	437393	529793	597696	404757	371742	552429	330492	457727	521313	521407	37191	48411	44192	63946	65500	74960	67427	46489	59203	65780
470277	437602	486187	410870	386191	351399	415705	373262	466807	379739	586922	550251	536287	417157	448219	457397	462880	462198	413811	426840	370919	342487	381965	318271	336731	339132	352845	370981	370736	359832	328540	365702	451296	315824	296110	365965	249062	276742	295652	345828	57231	48629	44395	45631	45782	48292	42273	48632	50836	40873
0	0	0	0	0	0	0	0	0	0	0	0	0	0	0	0	0	0	0	0	0	0	0	0	0	0	0	0	0	0	18676	11484	17131	14464	6998	13626	4973	13159	14375	15765	0	0	0	0	0	0	0	0	0	0
118138	106351	132664	127774	90552	75788	130879	100935	99884	104191	172649	111631	138514	113683	153741	132087	153353	147933	86881	162848	155106	100306	134837	76142	75372	96149	117457	110342	112551	114163	93503	51863	89259	67772	69603	101931	43385	70468	72452	75227	4839	2945	2641	4703	4515	4281	5285	2366	3951	4387
385078	644766	693313	663235	564662	394223	649359	381138	578138	565321	377850	586219	650086	609062	401662	663541	599299	773196	309826	531351	586484	644059	1074885	681381	1053176	706068	874596	810216	762160	468652	349201	399465	581257	462680	394231	680265	375905	521728	516075	644583	117741	118961	107033	229366	235605	215192	181441	126617	141001	195579
0	0	0	0	0	0	0	0	0	0	0	0	0	0	0	0	0	0	0	0	76096	9209	17081	17390	12787	9702	10574	7811	18818	5304	0	0	0	0	0	0	0	0	0	0	227	172	110	135	146	62	45	138	54	94
132479	221012	124381	206886	147635	86730	101693	93589	104636	104104	160142	154234	151696	96246	96469	134862	119817	136582	88491	106920	251799	213754	275667	240514	321122	279529	288816	265498	261851	188458	189604	147413	196362	131826	104900	159951	100539	120685	124184	132880	11364	8058	8250	10394	11684	12912	10632	8903	12682	11539
0	0	0	0	0	0	0	0	0	0	0	0	0	0	0	0	0	0	0	0	18271	10591	14704	15042	18870	17003	20858	19429	20430	12028	0	0	0	0	0	0	0	0	0	0	1532	2173	1725	2448	1856	1964	1776	2253	1827	2582
1465940	1132224	1266577	1154766	1033238	954286	1080109	993072	1153942	1029249	1715524	1080953	1162082	974994	966142	1004757	1045806	1130159	1012719	956332	1527375	1033162	1296919	1050336	1107972	995830	1030994	1191351	1154779	1027623	975996	988739	920947	865837	823803	964839	864006	773685	873216	841502	167097	129159	123378	161738	149480	167991	138220	134789	131942	158907
202412	117382	162968	117087	94744	168653	190091	228250	159310	82938	199730	88754	385736	303364	120316	85227	215977	114737	87516	99775	248252	94937	206228	209714	149325	136377	198645	371926	210209	177024	132499	69805	320878	140720	61690	82180	86423	115913	72698	158984	10685	3109	5513	8056	8928	8575	8618	5541	6802	11877
119807	102948	118516	121912	101092	77085	87088	81484	90723	93305	170392	122165	156646	192328	117043	123405	129542	152704	197204	117964	104601	64235	84573	66067	75466	74833	72300	71673	91827	57624	64238	46180	53986	35322	36668	42546	30889	37308	38708	43715	3336	2293	2559	2722	2918	3020	2433	2448	2532	2537
0	0	0	0	0	0	0	0	0	0	11566	10282	10585	9177	9324	10210	10227	10582	7531	11060	0	0	0	0	0	0	0	0	0	0	0	0	0	0	0	0	0	0	0	0	2295	2456	2600	3344	3352	3377	2376	2578	2841	3165
324680	357253	378811	322996	303740	260615	294391	298383	317684	307327	279705	296370	356042	249752	272520	300298	293331	305508	258646	265325	466269	355500	447683	336060	357339	442255	429766	415588	400475	394274	173205	183449	190133	188284	199892	225690	176815	180748	177832	215879	67795	68729	71884	99184	83351	108804	87295	69008	89060	106232
164659	129456	147460	136481	139372	121818	123860	116472	105895	140839	162134	103024	163315	115587	72915	99519	124916	132346	60361	82503	186636	129067	155740	132413	129644	130809	139661	158520	185846	117425	143170	86291	150967	92140	79184	123803	77005	113315	119764	110968	10756	7187	8973	9757	10247	11113	7740	7029	9792	12113
118988	86056	99989	93180	76029	54652	87036	86191	71434	72570	63411	28941	36464	27287	35932	25885	55550	35693	28485	36947	75501	39258	31771	19329	21955	16450	18599	21157	32156	55199	154098	81042	123381	71714	74694	119793	54900	83082	85513	88697	1909	2490	1809	1658	1882	2936	971	1639	1649	942
74631	48584	62543	53458	48327	41782	44653	49013	47867	43736	79751	58527	75460	65225	54998	52098	60784	69067	46799	63687	113627	50575	87429	72914	57962	62007	68015	80841	59502	62604	66836	54571	53300	48369	48644	66280	25779	40746	50533	28329	647	420	1071	2974	2869	5745	1321	764	590	10634
1796788	1568359	1793666	1697855	1742146	1462677	1573058	1523212	1506850	1595724	1199238	1047367	1182737	1013635	604105	910400	872808	1055275	678159	593686	816048	684557	898518	724385	743888	637549	644904	847150	886045	604196	1038558	872713	1288519	941618	632555	1037409	490585	895057	1011497	973814	325728	314082	324247	338271	340512	385357	308927	278119	263051	408126
83562	65071	77644	53437	51657	37724	42920	71638	48251	65212	128218	131316	145654	106339	77727	118721	88125	136511	60132	85960	58725	41391	67578	37048	39770	46051	47068	38814	58547	28267	25254	20773	25468	20324	15114	30546	15165	19710	22861	29417	2937	2770	2688	3560	3044	3557	3762	2248	3321	2739
69587	111482	136861	109597	116154	82725	109965	83685	146597	99616	67093	109833	99500	76294	91858	93094	70495	92388	98677	74590	102666	83741	119341	88333	103105	133601	141274	106808	159964	77706	94770	117826	110251	88690	81397	116372	56380	81628	76078	102229	2692	4893	3307	6489	6360	6916	5420	5621	6131	6534
0	0	0	0	0	0	0	0	0	0	0	0	0	0	0	0	0	0	0	0	0	0	0	0	0	0	0	0	0	0	0	0	0	0	0	0	0	0	0	0	246	692	916	995	790	1191	1149	921	619	1413
672425	608399	655568	666609	629734	518423	556961	666400	688208	557599	596836	406557	417137	283370	333981	332404	339677	360888	359174	303914	668024	549341	526984	468439	436437	568527	618980	492400	732501	489601	677982	468039	584051	416489	437298	531347	392499	462574	468535	427497	88376	64740	51523	60204	58414	59734	46806	59438	52698	49214
1873096	2100492	2217287	2473384	2021213	1594686	2323688	1826692	1805708	2063499	2060382	2375580	2182326	2230121	1364355	2125620	2283057	2531440	997919	1618460	1805099	1539032	2539207	1933871	2276553	2306078	2409563	2237028	2073556	1284176	1819644	1881068	2342845	2261036	1388774	2497845	1179390	2183227	2164602	2486117	221627	219279	206568	301561	280667	290353	266705	205389	214347	341095
2907963	1946512	2977680	1828111	1936368	1683300	2050180	2303066	2278415	1781410	3014683	2465332	2814165	2034904	1946552	2086055	1753815	2317184	2020513	2006160	2929479	2262965	3215328	2281677	2656824	2547184	2745976	2438546	2728712	2216726	1964055	2876354	1790316	2099362	1978059	2817034	1907923	1723324	1627129	2111701	379323	288206	288499	422450	372308	378437	365723	324974	300990	336587
2101407	2031794	2366863	2208362	2044635	1673276	2070370	1870649	2175124	1983948	2626123	2346922	2359956	1969894	2372157	2187435	2165562	2415709	2079383	1953986	2386933	1863817	2471644	1889151	2013790	2151529	2158411	2255463	2122476	1893144	2097925	1844199	2449467	1872752	1952642	2347758	1304227	1679340	1725654	1947146	532604	493214	441819	581292	598185	609599	518463	460268	550446	560599
54560	56939	62307	48349	52718	43417	46471	41562	51059	50704	55569	47806	62095	32892	48479	48563	58091	40826	41657	47280	102720	78734	140472	100952	97631	98728	82621	152127	110802	98470	25570	24458	30464	25967	21030	30188	15583	21837	20024	24174	2737	2015	2012	2484	2794	3318	2374	1937	2623	3017
394602	380348	446245	378030	377622	315099	392429	356306	397602	367503	295043	326582	296155	245781	260709	264992	241654	295309	231280	269996	269201	269001	383516	262499	328719	291911	291297	303462	297857	257892	252697	287787	400421	295915	284335	350448	240474	276055	316609	354250	65854	76772	72295	98242	103281	111330	84124	75485	102171	114694
410764	223882	258278	223422	190652	180851	238902	249698	206076	226084	282984	130031	158109	119657	100716	104066	146037	137962	72911	117331	392622	249621	249287	191489	168200	145513	191487	196394	222694	159212	195997	102533	169842	105827	79387	131671	60287	113619	123842	103808	13527	8392	7489	13476	12542	12831	9417	8022	8992	12629
134570	132578	140743	131735	107007	95086	116206	96226	116758	116414	95112	78697	99530	81693	71835	67185	88593	84578	66760	87821	134450	109447	141970	113844	140357	112270	120914	106561	157100	104134	81425	92225	144939	112217	101878	149969	117599	154385	136098	127053	7866	6545	5435	6286	5871	6952	6130	5655	5934	6833
4707	7092	6266	6299	5190	4823	6347	4950	6035	5382	0	0	0	0	0	0	0	0	0	0	15941	15805	15371	11734	13756	13462	14136	12014	18375	13478	0	0	0	0	0	0	0	0	0	0	118	154	74	168	198	214	136	124	159	153
56834	45150	64639	40184	46527	31855	39164	39105	38971	32060	123462	63886	77989	57982	50533	57652	44408	59958	46344	51522	193370	104359	81742	59901	81760	81997	87921	88106	96801	98052	67096	46118	54266	56096	54076	68968	61545	44043	63012	53940	1060	687	848	1188	911	1211	850	833	1126	1196
262848	139179	197679	154861	124922	145920	158941	198262	144103	155085	171061	54014	133693	74465	45414	58194	77805	93708	32562	52555	123065	51793	103125	77109	78490	56996	74296	76262	65079	52435	111391	96394	118362	93338	80262	114665	42178	82206	90321	105913	60220	25245	31683	41240	37461	43795	36230	24682	32356	46020
1491192	730466	1078164	865002	639609	613673	894677	941134	981382	791009	1717424	748744	1101517	651134	683927	545676	852505	728588	550205	888461	1481935	1004757	974232	568265	799355	367087	472235	875408	739298	952104	1108171	955601	993016	579449	690413	1009020	721233	795993	697601	820257	512550	233482	152436	310914	278021	259582	204326	163687	217751	273316
83427	43920	64415	50314	29355	35315	53828	55335	63373	49855	66366	50826	62359	38870	46635	39082	53691	45844	28321	49633	173548	84685	85757	49255	60768	25250	39464	65454	60218	76729	174996	141295	144446	95407	89779	127200	100149	134537	124750	127435	14984	11547	6403	29451	25202	22744	10306	12036	21497	23252
260275	351674	345887	332605	305155	216449	274724	232873	270592	292779	398686	320018	355664	283152	257214	282621	280875	341433	233323	273160	563631	391222	597996	420797	473895	470873	495850	462605	473161	371767	190657	158572	182837	156497	133947	208161	125957	142830	147769	183580	8045	9481	8534	11954	12358	11509	12752	9443	11553	11074
163020	202963	173891	193621	136823	110385	131067	124396	135340	152668	308029	358369	255236	258584	137617	215243	235382	262676	150993	177850	153519	198612	247585	190103	211332	170670	230238	223552	229403	143037	90998	70904	82152	64955	52346	85059	45847	72777	69869	76709	14823	10862	9087	14632	15600	17223	13833	10496	16052	14977
278700	215571	257410	218786	223768	186920	191309	210219	189542	201334	158097	126868	161943	125519	96432	117217	141907	125161	79094	113314	326195	224303	312612	270848	225648	213314	230801	238311	249274	124151	239041	161725	323486	189667	106511	206558	73563	172263	208820	162626	5360	4907	5231	6469	7605	9230	6585	4650	7089	7595
87245	77540	89095	76549	89870	66431	74712	86858	82882	75672	104703	90875	107962	79475	69508	88584	93430	85770	80462	73979	81917	83012	97223	67408	55492	57190	63402	86820	91120	67623	67044	73684	119234	72171	59362	81021	80086	72948	67873	84636	3049	3418	2033	2436	2800	3405	2112	2353	2693	2000
0	0	0	0	0	0	0	0	0	0	36962	25511	39984	21120	18905	25218	20359	29976	19110	16174	0	0	0	0	0	0	0	0	0	0	0	0	0	0	0	0	0	0	0	0	0	0	0	0	0	0	0	0	0	0
175176	161655	157458	169734	146730	117942	133280	129132	116809	137164	136867	96718	131395	95397	86106	91494	122555	106006	89850	98951	200447	130318	166554	121305	158819	132142	141207	158250	167645	123495	117669	88853	108346	81149	67930	91172	58218	83383	82769	93176	4291	3484	3264	4420	4086	5387	3857	3599	3943	4348
327221	325378	350698	315887	274868	218409	294530	274861	276533	278055	250470	207773	241843	172660	136886	171650	185515	208249	104372	146305	322785	256055	372173	235109	283333	222834	257686	267044	278201	217626	330808	236623	306702	247596	178814	316894	199689	250429	253446	290349	41394	36088	26825	50642	49680	53686	43969	31586	45161	52816
0	0	0	0	0	0	0	0	0	0	0	0	0	0	0	0	0	0	0	0	0	0	0	0	0	0	0	0	0	0	0	0	0	0	0	0	0	0	0	0	311	302	269	278	270	363	243	206	267	384
68426	58982	60443	52000	41179	34693	41357	46801	45426	43478	76164	33592	50274	31726	20967	26644	33374	36092	25290	28046	98212	58640	50592	30957	41864	25222	36007	38152	39024	33732	76314	46874	50900	36647	25889	48128	24525	37037	36112	40466	5460	2155	6623	2779	2737	2962	2427	1981	2170	3141
65917	62805	58424	54515	37565	33131	48492	46620	47475	47196	4495	6349	6102	4512	3796	4581	4959	6037	3129	4254	39618	23724	41504	27666	31480	28134	31028	28347	33341	27370	0	0	0	0	0	0	0	0	0	0	2523	2555	1348	4247	3781	4044	2101	2594	3805	3598
1722952	1328093	1320663	1285123	1067024	996132	1210750	1048119	1236737	1157830	1587042	1108634	1077386	829300	786288	876993	930571	1005084	872734	870781	1543989	860688	1199964	968959	1123630	838903	1048743	1104038	900475	772933	1312537	1271928	1271459	1131868	783353	1035931	862032	951357	1095432	1081957	296040	192662	180266	229133	213375	192045	200070	195973	201930	252455
1777627	1306057	1411858	1299099	1111516	952623	1225789	1156089	1172235	1160812	2034754	1435322	1617191	1301809	788956	1184640	1279195	1448162	621013	976279	1870394	1232468	1271423	911650	1049499	915346	1158430	984803	1069543	728420	1550626	858795	1265785	975152	687242	1121385	750528	908078	1016698	1092518	392009	270490	184055	318144	304538	298565	287272	225027	243239	296686
97670	103436	118234	94923	92001	78331	118103	83248	136127	92478	68028	70143	68128	49642	49885	51046	75137	53331	52914	55081	125988	93786	143969	97536	153565	107233	114642	98280	107021	101697	53446	52240	54113	47606	48083	56912	45555	44226	40712	62216	18044	21850	13169	21930	21925	23706	19014	20319	21907	22044
42933	55857	54992	59560	50342	37049	44631	37505	51407	50708	12231	14273	15682	12750	11204	11461	11372	14207	12744	12718	33669	12317	17513	10333	10938	16625	39832	12962	17936	12173	23658	24869	33543	28780	21100	32890	25064	26642	28620	27739	4413	2936	2522	2872	3584	4071	2961	2516	3641	3113
228569	722124	614486	588369	577704	464249	665060	277543	560525	538677	249996	645301	529195	486945	425911	536695	557224	573519	463935	450099	533420	759054	797768	498927	662596	615194	712955	693390	544786	597492	202526	262957	339481	250654	277510	317645	237182	270634	280564	415077	54289	81603	78798	132314	141442	136575	96017	76017	101334	108275
98723	77360	90595	74196	87541	64910	75039	69897	78437	79240	59409	51874	56254	30489	39667	42843	53477	38355	59910	54070	184756	119373	115988	128184	98094	117833	101701	122954	136252	136638	171920	180983	235104	121400	132923	136746	201290	148221	172254	143735	87151	55510	57619	61467	66641	81089	61973	51225	69242	79482
70145	50027	68447	51558	58988	41010	58188	49228	57650	53779	52518	29074	39670	40916	27354	29930	27413	36407	20874	28572	253910	167095	292924	188208	191982	209838	197974	229775	221165	151832	148489	56174	108950	47266	51833	64015	41830	61230	62555	65752	4928	3459	3675	3819	5527	5410	4377	3438	4470	2570
183174	316960	353823	314018	269817	187308	262669	192938	299826	305637	295807	404236	447665	342014	326184	343642	387206	368060	380349	323807	314783	290262	389887	248206	266518	218857	267660	277779	322512	180877	792400	631207	940631	695855	625864	879620	490820	695388	749739	675338	89290	84874	63424	108434	105413	114169	99400	89697	94345	113982
1904114	926228	1065741	957508	738057	540459	796804	881724	823063	777129	1316919	609315	659306	596307	468152	557706	624064	673099	387461	511379	1373186	787532	1204085	699393	913914	831301	1032199	852094	904841	703856	1313693	663310	965399	748040	689566	1039160	736596	750413	825000	842403	159637	109521	89189	120457	107120	109453	104131	93319	109480	142228
219533	266328	275660	302922	205007	148330	222313	171309	254786	213840	120596	119227	111035	95091	91247	93409	95189	101064	87793	99031	155703	175240	207283	145832	122310	139672	154656	198727	141553	143568	144807	89049	133278	90585	70829	84330	57851	81839	101582	75851	12105	9810	10171	11464	9998	12092	11957	10947	10598	11784
864184	771549	846660	702633	712008	605075	657679	727417	626096	728692	710378	633049	726267	561994	500196	591418	617039	671074	488616	536705	821131	737212	968193	763137	780153	837180	796248	906186	1031793	676808	600380	456776	706926	567886	517940	735965	416666	597048	640451	579322	120565	93800	97583	113510	114762	125616	110648	87515	111639	116085
160444	144813	225279	138559	125808	91873	132486	130879	167932	159888	350967	308419	334556	223653	182285	261520	193943	279245	181472	207132	384972	271964	365100	291204	263084	279303	274677	332253	260440	228530	466957	309525	414437	281344	262628	387889	191431	313470	297362	334498	23681	38869	24433	28016	24481	29081	17504	18491	16759	27213
0	0	0	0	0	0	0	0	0	0	0	0	0	0	0	0	0	0	0	0	37328	55653	45209	48995	79952	46146	61735	51353	54558	34135	0	0	0	0	0	0	0	0	0	0	0	0	0	0	0	0	0	0	0	0
0	0	0	0	0	0	0	0	0	0	0	0	0	0	0	0	0	0	0	0	0	0	0	0	0	0	0	0	0	0	0	0	0	0	0	0	0	0	0	0	0	0	0	0	0	0	0	0	0	0
557439	596573	674786	546990	573692	485009	539413	453562	599844	559108	394293	472752	461319	375276	397136	465115	413437	436579	470426	408221	535567	472747	620793	482008	518586	558610	548079	543410	518151	420920	538374	566276	607631	479524	495815	574699	371045	534920	443874	562093	104900	132625	120832	175686	183331	160423	124985	138579	170852	181540
60056	66097	69970	67101	57085	51765	58206	52261	65154	56300	35014	38422	40253	35001	38565	36537	34756	44310	35319	33507	48300	41981	52966	42817	43077	56487	46240	53013	55455	56710	0	0	0	0	0	0	0	0	0	0	3662	2278	3702	3409	3807	2839	3049	3268	2868	2395
2284325	1523631	1716071	1298269	1272115	1086856	1354797	1438153	1399883	1246286	1675038	1073631	1155965	953775	1035474	813683	969908	1059597	715477	994913	1359270	1103829	1291236	1216619	1159182	948842	1180324	1275310	1081251	1326302	1393732	1175025	1494605	1100619	1140577	1391134	939234	1057991	1189778	1280024	670809	428201	408483	550504	547457	587855	454291	387494	533198	461953
611271	658463	756066	743018	580041	517924	567536	502862	618480	542611	860043	708630	735044	659461	716689	663275	701265	725187	602057	649304	678886	613860	766192	603708	671618	634513	675317	774020	861966	687320	471530	641457	614468	601268	711992	830174	534580	515819	588444	659528	182477	146298	138251	201109	197806	203289	170396	160760	183184	158841
0	0	0	0	0	0	0	0	0	0	0	0	0	0	0	0	0	0	0	0	55824	31534	49941	45632	44483	44291	39312	46917	40491	41279	0	0	0	0	0	0	0	0	0	0	7222	6835	13421	13757	12170	13408	8524	7145	10015	15157
189036	227284	209187	227237	223513	185462	200329	178999	195814	222683	29822	19539	21174	20032	12790	17885	17165	20395	9080	18855	175827	109958	185809	145698	161672	129309	160041	158515	161405	110604	198584	121048	193857	122594	91467	157336	81201	130559	127924	138359	17649	8709	10033	13969	15467	14323	13033	10412	12951	16077
704876	671566	698387	621442	549097	441883	589868	492610	604060	572141	681845	538261	567882	427918	326892	456944	570211	533854	283076	399584	853789	635153	1098609	700229	882250	625118	763152	842113	665884	634307	543877	485682	573426	448093	309857	542260	293006	469248	463006	541518	97716	85279	71827	102398	104010	82325	86967	77056	87756	96240
535226	540328	595000	545786	550429	489768	543155	586020	620647	516380	441954	477091	558082	372507	445516	472223	484561	471508	498831	434556	524450	357392	395234	358632	350965	402120	438402	436182	458644	333241	723212	777809	848658	739522	719694	877510	674597	697883	759421	789433	76500	58274	40298	62205	54869	65467	52906	51336	55532	59325
1367485	1218142	1312438	1056170	1138148	867735	1033099	995401	1017041	1179275	1156326	949152	1012804	762236	587272	744020	837663	1024987	434138	620473	1298607	887063	1633699	1157005	1378116	1036361	1151777	1228745	1252632	835698	1062254	839390	1153055	858370	539809	981301	494267	789280	838603	935006	175794	143009	118187	192103	187107	189177	172595	141732	186361	234055
528587	345722	451977	337624	317267	342552	407951	423221	442680	421180	421863	341867	311074	283841	299440	275440	378181	286244	275830	347097	368538	257355	245328	224814	174937	208486	283836	204150	251227	145135	163616	75581	166498	110129	59869	122086	45799	123753	128319	101046	27339	18709	15128	12447	12207	12543	18409	15950	18072	13921
2195800	392981	702258	393872	416534	485344	494083	855269	567568	437959	3941833	676845	781735	489374	632205	471206	358178	579151	432692	409767	2288103	486748	928321	702782	437783	603763	767114	557377	1226682	456593	834670	424514	617373	349516	312164	487038	128636	323553	323938	367735	390474	120184	94461	82690	97851	95065	91991	152830	136572	74310
1687267	1225228	1370780	1003938	1116585	860437	1061131	946220	1127143	1038402	1137988	1009254	1013849	559056	905587	855655	795600	944101	757993	767825	204156	400072	429529	750771	815306	971215	1003455	1002951	1136463	904392	1042620	746362	889595	655464	800939	929536	952334	664711	778613	826614	304856	220464	234282	225404	253764	294931	210835	179169	209136	239409
739534	635885	626489	540607	593700	504919	572654	499067	529724	533096	787749	625936	654473	368928	632215	533966	452841	692268	467360	411276	1628304	745505	869161	772516	492768	647438	685289	696500	1019354	606660	986122	710450	754409	642958	721897	994212	392772	634930	566239	702449	77329	48114	48294	43921	49855	58154	52312	27676	40028	61616
0	0	0	0	0	0	0	0	0	0	0	0	0	0	0	0	0	0	0	0	0	0	0	0	0	0	0	0	0	0	0	0	0	0	0	0	0	0	0	0	0	0	0	0	0	0	0	0	0	0
3204887	3456387	2922595	3085731	3372565	1911695	3149910	2968890	2885797	2965809	3297666	2423014	2836494	1256164	2557800	2966325	2583306	2943135	2531703	2357731	4691896	3173890	4893559	5060737	4435320	4868748	4347652	7609003	5641824	7917495	1976682	1825500	2388842	1602553	2183843	2745220	1850578	1968216	1904850	2022606	897254	490309	449008	547551	606022	677185	592292	238891	457351	457693
406589	279693	443162	445136	357882	360364	443706	343658	510226	419918	450284	360065	402741	376064	381011	301186	370627	314360	346561	382823	340413	296862	309864	383864	319966	432608	471051	332866	424184	177278	428288	302184	388677	264742	221169	327238	224509	276070	325077	268801	71043	67556	44270	76771	77079	98754	85281	70058	57327	57148
217079	77737	114411	62809	92667	88403	92349	94157	111612	72566	275132	141794	131372	141262	144838	138799	121169	103815	152036	159288	278626	97818	81114	71274	33443	77003	77784	47627	79577	31494	206539	120833	156173	94405	56632	121429	174677	157177	149720	83107	57478	17029	12582	11885	9465	7020	10698	12236	14404	5576
39322	43156	25464	39069	41272	31248	45947	35499	39429	38783	19946	20148	25656	21464	14776	18910	16992	25153	12192	17538	0	0	0	0	0	0	0	0	0	0	23255	24925	50519	27298	10493	19157	17336	29816	28681	18797	695	1708	947	2694	2296	2374	2599	2197	2680	2415
0	0	0	0	0	0	0	0	0	0	0	0	0	0	0	0	0	0	0	0	0	0	0	0	0	0	0	0	0	0	0	0	0	0	0	0	0	0	0	0	0	0	0	0	0	0	0	0	0	0
2809793	2296688	2587907	2601084	2208192	1885177	2079818	2015448	2209490	2164266	2548721	1885545	2194018	1830008	1815235	1763094	2025441	1993656	1661849	1845924	2461777	1842912	2081150	1661750	1566498	1768759	1924582	1823600	1921182	1638496	2447737	1801801	2429815	1730606	2135360	2076412	1551472	1760899	2095797	1980776	560861	361320	503400	401250	440727	453640	389077	378691	372304	398512
101360	103832	89042	109152	89609	76112	83271	69826	83045	83674	263057	258431	342372	185008	211981	227252	233098	244445	258390	197793	446723	261284	344838	278890	337945	293844	301375	302598	343415	232638	211594	184592	274716	171393	136960	188946	145127	184798	192420	177944	20852	16252	12922	20509	18392	20801	16699	15068	19751	19720
64155	102579	96819	101027	96377	81228	105560	61727	86924	85909	172341	184231	186831	161383	133319	142506	146009	138247	212404	172760	168411	198274	160858	156690	122010	161748	173526	189212	205443	134724	127835	133509	154799	110008	91506	128191	74684	105304	112742	113438	13197	10181	8649	7739	7699	6630	4705	11851	7378	5564
2546440	2264057	2662668	2485068	2298602	1981807	2406946	2310988	2264154	2238734	2533739	2207320	2520058	1632803	1644800	2079847	1936385	2136706	1653464	1461672	4000863	2933380	3704696	2793602	2459565	3462398	3520272	3647846	3709931	2879449	2697721	1849469	2558674	2091283	1761336	2571980	819333	1837408	1783055	2333682	765482	654482	650976	764224	808466	892937	720060	569513	729882	873367
812143	985472	974877	928532	842154	645944	788685	620993	671015	778824	691023	526076	717483	587043	381693	532659	589330	630686	428602	438970	1068025	828415	1077204	886288	930711	855439	875703	1053487	1015535	811693	673293	706745	657553	563600	401388	584385	296512	499584	474026	576698	93310	78139	85241	99278	107364	109209	80327	82819	75679	111198
404300	451600	418193	493279	435530	357323	464992	316626	376481	404639	488730	330271	350891	263502	230553	266968	289135	330438	210107	217882	373232	185415	267066	210166	225335	196025	259123	196298	197344	161478	299542	195362	282378	198960	126021	214745	138040	174541	196951	232529	61579	46657	42513	62597	66121	59740	44959	47121	58920	58788
2337176	2262458	2239176	2469665	2192212	1867071	2283835	2252288	2155740	2142298	2892867	2453288	2582684	2304053	2450366	2489715	2526095	2670940	2182987	2432202	2491762	1613503	2571002	1917687	1916780	2036091	2192905	2209488	2040470	1742329	1946108	1597249	2347928	1684369	1721098	1979455	1466292	1743275	1759993	1968298	673963	576071	547255	668460	665022	729188	649497	499806	612360	712246
1048669	1232233	1098356	1163830	933850	663421	1027147	911749	949860	858579	1230936	993461	922422	821086	849397	911436	792081	1026342	712310	776462	1383826	1058846	1513011	807378	1075100	1009181	1157435	907317	1109288	1016459	1141457	918336	1306583	1113498	896178	1226967	953018	997862	1145601	983365	233858	223969	163900	230280	225548	210708	207950	190674	226019	230656
394494	84876	89711	66220	37960	51264	94751	110363	61198	49610	337878	63219	86153	64738	26120	45976	56465	60483	23996	37552	1610168	189931	636398	135934	201073	81178	86853	174024	108928	342822	295295	44395	61586	25506	71331	37267	26660	32619	40864	57181	34836	790	3073	2333	2924	2262	3435	4482	4356	1917
1264930	1427153	1421452	1613270	1369646	1141168	1573466	1273574	1457961	1306107	1278148	1369000	1366307	1106775	1027461	1236156	1195937	1323082	1067200	1116348	1314782	1062220	1751617	1325849	1604827	1419497	1501926	1410972	1346154	1219661	997820	984016	1401294	1145824	1011755	1300261	927169	1075090	1160001	1454797	194089	212963	181372	270127	275698	296761	233828	214006	258850	298718
149513	183161	209157	168213	152824	132342	152685	135157	171531	175283	62440	89164	91038	72006	84009	82250	73247	73056	81399	77629	184620	197373	307062	179281	225174	208148	231850	190633	192150	224678	129064	157042	208505	149430	153876	188598	158277	159072	147861	174992	16361	14642	12832	22063	22129	24691	19835	17369	22272	23977
197542	171641	175127	170138	139253	122875	137170	132685	138096	145333	205245	129670	151973	118250	101474	115019	115228	132105	89971	91551	196874	131209	178237	131081	136313	127668	151183	143527	154537	124681	197139	132661	170646	134663	102143	148300	84317	129881	137597	133365	17527	12207	12755	13870	13533	14185	13545	10724	13883	16562
1348415	797304	919772	752374	683082	587095	795047	870400	812756	737564	621967	701875	764062	581306	578896	625651	664965	653341	513509	600496	975541	546092	765645	755234	679478	695148	696508	703278	913531	595335	1056995	922092	1111950	794806	803026	1029254	654496	778110	910489	901612	309611	136928	113769	109324	115618	109014	111873	174619	150253	103541
1060674	1106532	1206264	1022254	975221	864669	968400	915684	1093483	1007562	793690	717170	797784	628139	630237	671780	669150	679427	642010	659480	658030	576195	970738	759897	842258	780823	747229	791666	717871	671147	805694	851921	1078206	813272	803166	944730	799437	906370	870885	885489	127116	125191	132230	175145	160997	166701	141336	125020	150114	158806
103193	52935	42668	44320	31032	23886	33552	44992	29581	29045	169549	12079	38843	17404	15145	11205	21553	14274	9765	18058	60438	85553	83516	57677	90654	57074	72844	54482	72395	26651	0	0	0	0	0	0	0	0	0	0	0	0	0	0	0	0	0	0	0	0
24725	16983	27327	15653	16088	13810	13822	13778	19431	18820	39972	34363	52607	29916	21017	34248	25704	35419	22346	23719	48121	37256	45277	40246	38071	31128	31575	32897	36812	21724	80355	66026	110661	70468	43786	72934	47757	65113	70050	62752	468	382	412	407	474	553	445	353	357	556
436062	432743	433992	470018	375854	289935	389555	335109	349893	378255	379970	304229	361643	273995	163625	254488	304905	316254	146380	194743	641114	514794	612867	496445	517038	402227	467963	432099	443580	308105	350273	289588	441728	288656	194648	342489	146702	290884	341865	320700	26048	23229	21918	29181	29669	30754	25632	18215	22211	35300
29661	42155	36877	33074	32369	18180	31874	34352	18657	14575	32958	15374	40465	51350	39907	10639	24792	51624	47251	13425	47418	35222	50926	41893	17014	12949	22046	36578	33449	15147	27886	41471	49143	30342	30943	31156	5948	25170	28031	32014	0	0	0	0	0	0	0	0	0	0
115086	107294	107125	109522	102182	80251	88671	82083	89537	99860	153213	102234	169914	90077	70937	101014	97201	102546	97336	81598	214068	136178	163933	149509	127401	215384	164885	160617	193866	133951	119886	75750	122390	93286	81210	103227	104862	96659	130091	88900	4275	2977	4267	3283	2880	3681	2549	2531	3014	3234
0	0	0	0	0	0	0	0	0	0	68375	106293	93253	96504	115817	95273	113260	109013	111732	139744	46405	66185	97373	64438	65992	63242	77403	67216	88454	85979	34346	36283	47194	30725	38512	49350	32211	46596	42771	39304	280	486	83	804	850	723	503	524	491	1063
3289332	3341169	3583043	3906745	2925770	2823131	2991202	2672405	2929933	2731632	3864641	3651225	4114941	3077322	3499855	3287547	4474166	3417611	3661060	3298729	4534911	4187467	4467087	4256758	4238338	4322063	4300955	5095954	4108376	5337810	3050654	3240463	3756646	3376499	3444286	4116296	2995898	3439210	3413885	3663057	1184241	1025158	887040	1266478	1256064	1418866	963397	1172604	1248766	1480066
0	0	0	0	0	0	0	0	0	0	0	0	0	0	0	0	0	0	0	0	77066	21837	29378	28009	21087	32070	40147	22512	59369	16150	7560	7462	19423	11502	6777	9332	8932	10859	14069	9907	3271	515	977	620	637	1399	750	667	833	647
1963370	2196170	1902627	1967373	1830436	1512215	1794929	1626169	1590944	1826995	2049271	1554858	2029106	1861286	1468866	1829984	2042839	2282079	1394625	1577016	2260894	1403173	1743961	1278102	1544819	1454183	1635793	1516358	1682322	1163475	2171991	1724266	2218695	1674182	1241196	1976328	1299391	1609093	1580293	1917223	200830	147901	148264	180649	176759	186378	171317	145277	157739	180739
0	0	0	0	0	0	0	0	0	0	32682	31836	29707	21446	32507	28444	36101	29364	25331	27930	113201	77254	116648	85226	113187	116992	121700	98566	100400	106590	48244	38409	52010	37968	39660	54355	39353	29043	31987	37833	89527	65141	52993	67057	74286	86000	65236	67178	78433	54056
2149650	1987910	2067314	1727790	1822777	1344986	1724067	1534272	1956715	1816837	2481768	1461014	1609748	890755	1424140	1248157	1421630	1458428	1198629	1403286	3068643	2367914	2782210	2541798	2586519	2709289	3035352	2878505	3067465	3104477	1580356	1220283	2042264	1224300	1295104	1862179	846923	1356841	1436618	1328939	935276	677040	619290	736395	816739	938282	605628	466904	649684	769720
2882119	2179845	2457131	1953767	2168295	1707245	2202021	2011074	2369263	2158311	2031076	1409241	1558939	746947	1348779	1267140	1125694	1365815	1096484	1204128	2101398	1686986	1887962	1454089	1551362	1711347	1776352	1752537	1837508	2227258	2683295	1604917	2034548	1280253	1905267	2029481	1677834	1474518	1554600	1598897	432890	293333	267396	402552	462071	508167	292602	241273	359842	398378
185545	275691	293958	324396	215429	201647	269504	227821	244598	224941	254877	225986	351550	300325	224056	248612	230969	316668	307225	225652	316368	316555	365125	350716	943515	322354	528597	387602	392372	272647	322322	577383	511465	494045	364776	355875	320346	400039	575715	368226	29212	39230	34847	43143	27177	35369	37957	37350	23669	33754
630046	530352	508536	542519	364133	308800	458984	399677	388473	393313	561899	380441	386066	446524	302811	281576	436819	397328	371731	365300	632307	426130	505769	411630	439897	330907	350356	489361	394560	422418	516585	502881	507350	370630	313776	428973	388900	358821	364888	373103	141268	91110	74651	103487	98072	109351	91008	84951	96032	127296
3148190	3372498	3237895	3621564	3647576	2384224	3194896	2908343	2734641	2838320	2913957	3004463	3837572	3680687	2111048	3457457	4003244	4512698	1197364	2064778	3107683	3180532	4096407	3910666	4876664	3089346	3720731	4437245	5062226	2832033	2648610	3324226	2907455	3696091	1693043	3429901	1572703	3102529	3481749	3823494	437409	501988	447345	442069	462669	493404	438514	401262	445423	622442
423234	324355	441371	266515	319737	244805	365582	373594	328465	348823	763347	483394	512649	497874	310860	502283	383233	603125	196181	328305	644882	421277	520901	477997	494258	357145	489677	385114	443559	265563	574543	371552	494264	368353	252754	465929	208996	424672	410742	430983	242263	169999	117103	183907	199863	151168	138515	103738	147897	114643
10710	8991	35491	32930	83844	175088	0	92775	17223	17917	8018	97541	164815	29880	10008	16074	64481	24339	95073	3973	8205	13395	13530	55598	103501	35974	56197	64497	16550	36906	32180	60994	54455	111758	30668	46350	17449	49198	47588	131761	1246	37974	13010	23933	7028	8192	2288	16393	1902	10243
2423476	2695567	2668300	2793173	2335674	1700953	2651679	2503283	2390807	2438682	2608199	2310851	3105667	1890962	1600447	1839473	2077727	2337929	1304432	1793358	2715448	2313320	3561350	2812636	3065752	2569374	2774356	3294654	2901980	2528352	1911032	2159239	2535212	2031857	1893961	2581136	1390635	2015946	2054802	2660608	516095	371767	347543	516200	528320	474826	338071	351522	444208	503339
437404	418286	504538	461671	477455	360219	406889	376109	360324	462758	751766	585377	673205	570047	376543	494581	620360	675702	266326	366003	788362	499608	726246	588729	659162	529030	626141	676965	555635	423326	526444	514827	622181	394016	316137	525755	361800	411170	448527	507890	101134	97532	105237	129488	135341	142378	115796	89431	106550	148335
115318	121762	135563	132936	101077	81140	116599	101688	98025	105671	90208	87440	92921	70523	61372	72701	83366	89583	57559	68362	72985	50601	87776	60691	104077	64785	66764	72989	85169	98748	69300	62550	94800	75684	59529	97821	49955	72704	68275	99549	14111	11346	10763	14681	15129	16284	15667	10487	15257	15535
669280	501620	637046	516495	445384	384767	536284	472326	605672	545741	255900	177736	178629	154767	162346	163790	168024	172971	118298	162070	716979	423317	716149	421945	527571	502486	553822	499346	514599	539742	227330	185720	265050	193025	170059	244946	123641	204649	206480	214003	36956	17909	19926	30958	33065	29487	27955	23880	29638	28852
0	0	0	0	0	0	0	0	0	0	32372	23935	23221	22109	20394	18926	30668	21716	20500	19235	22595	23349	23062	15886	19812	17976	18830	27658	25446	27426	60824	51032	63144	44705	39487	63769	49474	60460	59732	58959	321	615	401	785	873	759	573	463	592	800
7273152	7958321	7682295	8344071	8242949	6800952	8209920	8105375	6700224	7380459	6001023	5249472	7142803	5921954	3415916	5653686	6995780	6932408	2141475	4075859	7614735	6871881	8706746	7343487	8069366	6480948	7027237	8321658	7866394	5746354	5907052	4431817	6414483	4685324	2943035	5786764	2711511	4802963	4992552	5361439	1004518	995985	793780	1237882	1181531	1326308	868826	764602	950248	1558519
2715373	2165082	2436056	2202185	1913230	1666202	1961970	2070841	1928843	2059532	2547307	1914814	2304190	1759592	1187253	1683324	1735345	2055186	957921	1262243	2389112	2193862	2191065	1811762	1590519	1561923	1792951	2017966	1692583	1300773	2374125	1362207	1968885	1453747	896081	1759608	723176	1407864	1539364	1444054	512733	335195	313490	370858	338575	346239	350317	268936	298619	411536
743217	842525	919729	896449	790911	646311	742687	750211	769185	805824	599933	545403	577907	401081	290097	439638	373898	518526	217419	293013	649059	650025	663776	497121	505521	519697	528825	608169	674724	348167	491518	378382	437642	386228	295129	470625	300395	396035	402473	410211	43657	40950	37878	59510	58483	65372	49378	33909	43546	48475
1082918	611889	807181	659055	589261	518560	687714	712823	620626	697147	1217648	635593	837751	495714	328408	601310	667544	549679	281802	500039	1873424	1028895	1135453	952006	1056229	890922	1011728	923146	876263	756454	844279	508410	748154	488833	326755	590285	355476	529341	555401	525305	73508	31452	29388	56660	43520	51165	44722	28864	42015	46551
66756	66847	73276	73905	58116	50316	66946	53356	70427	63563	192217	179634	193460	152008	161885	159896	182237	179728	166322	183662	284379	206278	385563	249295	312671	253245	249270	310428	248155	283566	145523	193122	219178	197521	186215	233675	217560	230141	224380	261775	48537	41577	35345	47370	47912	52076	41707	41297	48506	53915
2367545	2047810	2229818	2082688	2104001	1651818	2246644	1923634	1935645	2407957	2021703	1792082	1850192	2030905	922077	1949269	1832736	2361455	722047	1374120	1661007	1201092	1696835	1515730	1721543	1279610	1677572	1607218	1756142	865135	2199807	1476114	2083866	1499350	805510	1501429	859022	1390883	1594652	1481715	271597	205573	147590	259908	250847	258753	171480	178642	208352	284669
193750	243678	225602	229536	216784	156116	202554	198957	195349	224752	222168	201597	237195	151689	128734	172133	202389	199831	86939	122067	296987	279633	413844	274276	305621	277245	318277	324236	301376	258566	273512	278364	320280	261560	165038	311640	161407	244501	256266	279347	62666	51111	47466	69589	73335	73016	65305	49695	64224	72458
1037671	750368	966109	697733	760235	666309	828655	826562	827670	769015	1186971	1074436	1067486	921083	905418	965254	1003071	1126635	857314	783039	910729	846687	1302094	951592	1409522	870153	1042416	1245586	1345164	1085765	931891	873238	1262925	908521	744675	1077758	667226	793705	923823	937443	109885	122326	112017	150549	162738	159937	121775	117924	151363	115632
79004	61794	82526	60801	54506	44529	63753	71804	73027	54233	86419	82207	88096	77323	75412	70326	82673	88305	60483	69767	24356	19785	26346	17929	19180	17657	24577	18560	25612	19985	10360	12455	16297	11952	12892	16782	12742	11741	11074	14413	31898	13759	20392	13752	15531	15880	14768	10121	13319	13108
66471	110990	104187	108449	97502	79117	86824	63122	89036	89091	29993	27289	31126	20644	16726	23092	27612	21540	18645	18806	68058	45663	57446	43299	57473	58479	69631	58722	79082	58940	35193	29874	48344	29166	19596	30556	21695	33134	35190	27537	7204	9233	7610	11222	11283	12638	10341	8282	11000	12677
0	0	0	0	0	0	0	0	0	0	0	0	0	0	0	0	0	0	0	0	0	0	0	0	0	0	0	0	0	0	0	0	0	0	0	0	0	0	0	0	7863	5073	3538	1547	1422	912	3338	3584	4705	451
276543	249969	368131	269366	297291	292652	202108	268992	333426	276276	299723	437064	465689	376692	386995	375507	298587	401071	309686	314020	273283	281475	440346	569293	582767	720029	507714	619347	396053	359934	320031	443219	569220	444805	389210	435759	220347	210888	281792	510060	86262	105869	161527	102686	130857	180479	152309	117329	132911	148698
61451	149866	126966	179867	127655	124292	132457	90187	126199	138057	31685	105898	149421	67983	82552	99144	95766	86257	102168	102688	0	0	0	0	0	0	0	0	0	0	0	0	0	0	0	0	0	0	0	0	0	0	0	0	0	0	0	0	0	0
154862	202471	159867	157414	106952	96116	176151	132705	139298	108021	147161	106954	146541	103582	87086	94945	113742	121729	134020	106670	284355	163513	187158	166540	178554	166441	182902	237131	177813	177087	189984	140746	190811	167678	120885	154001	119893	161346	146399	145931	21363	20028	15485	35347	28794	42281	15106	19838	32427	24532
15541	40190	25693	34736	26244	16084	21087	17893	21396	14138	23095	27416	27579	24976	23752	23712	21030	22978	24392	26644	13137	13049	12080	9964	7845	12423	10204	6695	10078	5930	12832	17787	9184	9206	8123	11448	7963	8008	7513	12577	7079	3149	5614	2677	2969	3124	3878	2163	2326	2709
565179	396186	494080	373782	373556	328458	387172	373180	394374	361977	413611	314661	324844	224332	196996	229795	208679	292655	203453	153837	379624	274161	352555	264965	211350	243295	264593	284067	279775	191657	503378	422034	433889	357200	316428	453380	157824	338792	305735	399173	49567	42160	44442	47544	49792	51695	38513	35545	42162	47242
4277625	4217939	4351747	4332240	3749284	3107841	3621887	3499145	3127052	3427933	4952863	3899432	5140169	3739507	2296973	3620844	4142051	4585540	1633334	2554489	4376588	4023974	4195192	3327924	3128627	2913057	3331690	3709379	3796994	2465711	3526534	2423020	2963154	2350825	1477317	2993439	1113585	2256337	2435399	2293814	865234	682278	595361	903853	843747	935148	715732	567008	682433	988578
2312461	2514430	2247111	2804314	1984858	1671961	2089106	1883557	2204241	2036468	2344371	1898445	2319262	1789103	1812417	1869635	1994669	1977015	2013805	1945579	2826693	2355219	2721271	2264122	2664621	2504126	2439524	3049742	2781218	2514600	2184202	1947842	2220358	1756711	1866593	2106391	2134373	1920614	1945129	1977457	567963	441277	399529	473532	491614	584485	436113	378132	462291	513666
0	0	0	0	0	0	0	0	0	0	18969	12977	16923	13266	9946	14474	11595	15654	8929	10579	12192	9129	15561	7691	13889	12936	12181	12661	14194	5410	0	0	0	0	0	0	0	0	0	0	0	0	0	0	0	0	0	0	0	0
1582138	1720758	2210491	1650925	1529639	1286775	1547226	1201041	1618123	1884459	1270707	1091845	1058440	815579	483212	927907	717029	974840	314789	620842	2335898	1422090	2154316	1460914	1633228	1263504	1561292	1282137	1513368	778774	2063985	968850	1518045	928094	504996	1072282	663579	850249	955638	945063	286638	214216	207750	271478	261333	287336	309455	180622	242436	325427
0	0	0	0	0	0	0	0	0	0	32022	58728	42369	37968	29468	32482	19611	47928	37980	32991	50540	39323	66186	44271	59278	43560	53469	40013	70060	39208	42409	51297	66426	65010	44678	62951	43454	46259	44703	62975	1788	1443	1243	1808	1672	1706	1544	1643	1821	1514
948923	1056778	1105678	1225681	985771	901471	1137474	854319	1006144	934315	1048799	890214	1062590	895351	865842	809062	836800	937838	834523	822404	1085108	1023027	1277646	1051043	1243920	1154444	1150808	1159136	1018584	1097908	926745	898779	993092	828716	799828	975173	782213	814655	801948	959241	230538	201005	201495	270741	237753	253077	222456	212190	214204	252911
37769	85724	42190	83388	88667	56117	52597	59440	43362	49774	95829	61083	93147	71312	58690	53301	125888	102449	41118	42222	125756	72286	76902	52842	43855	59122	52026	60874	46330	32711	105672	60865	58102	40040	44791	70302	37095	42205	38549	51647	67708	20818	39291	43072	38313	29615	16173	21963	25636	36097
0	0	0	0	0	0	0	0	0	0	21706	26739	97013	46953	24459	27220	117387	31944	29961	18934	82062	57845	122169	116766	807383	124872	229219	411640	126762	248544	0	0	0	0	0	0	0	0	0	0	8678	17958	18583	29645	14133	14666	16289	24127	7189	10364
0	0	0	0	0	0	0	0	0	0	68767	89791	76791	59044	70189	69412	81794	63018	65808	55027	154176	127450	166981	120621	149780	145911	142456	132897	146602	138566	192531	144978	227291	136027	105034	136307	193968	127030	137412	120229	0	0	0	0	0	0	0	0	0	0
0	0	0	0	0	0	0	0	0	0	0	0	0	0	0	0	0	0	0	0	41743	18627	7871	6206	7925	16539	16665	19245	16162	82343	0	0	0	0	0	0	0	0	0	0	4723	2564	3268	1515	2007	1636	1867	2144	1927	1491
1308381	1788480	2096205	1810036	1379969	1055338	1877004	1392790	2279381	1548714	1243680	1487853	1358373	1386253	1529802	1274767	1402066	1675635	1538851	1680234	1492452	1193676	2084923	1082217	1589435	1232404	1511274	1165000	1256308	1405350	967716	1016580	882645	898329	986702	1253990	1041969	871511	786335	1218560	211241	193595	159170	269423	291157	253542	213535	192282	260533	244398
42653	73449	41889	64673	58952	39111	31549	37613	34703	39468	72075	55047	81517	68484	44548	61648	60492	89919	62464	48597	80891	56253	71659	55672	59013	82140	78527	74664	75916	62345	147082	130673	147392	121745	95357	118701	96738	110228	125750	108723	13558	14368	13307	11686	12064	12240	11064	10013	10237	9477
707159	422120	477884	421994	359702	308055	395758	378272	410178	407031	1036354	523628	533698	443693	301924	404358	465325	501117	227542	376791	913899	518492	580549	433019	493152	409713	510907	407690	543821	393172	885264	460976	614212	466436	367804	586747	516835	523488	523546	552834	119870	63187	51858	85863	78541	81159	65212	53094	70588	81188
455108	414179	451545	392281	361822	307203	364693	364149	380751	369817	481522	382245	427970	356731	277250	334140	359185	390565	252831	312033	529575	425615	515622	362867	409224	361015	393433	439748	426643	373500	521345	400515	538333	428854	360429	556644	412176	465716	491804	523985	86922	68650	79750	75190	77204	83436	69553	54486	62927	81698
141258	191313	211425	177110	199706	156421	214401	133637	196929	182578	219181	273888	279831	235423	241681	217787	237095	241738	267371	280007	163826	168003	220472	195364	177329	207036	187834	214089	184897	156192	95784	124810	166321	121469	117220	146566	124208	118442	130769	149105	26021	32832	34507	38623	37796	47220	34467	33872	34716	33407
575571	252985	367764	232671	277308	243246	214611	321801	255367	271637	628211	330606	553523	276442	154095	281983	393266	277777	166490	242089	811278	482620	382778	430258	420265	318223	403583	415060	530936	440379	483162	271075	344678	226515	141857	202731	227509	256196	256388	257838	44624	46114	28327	32617	28318	39889	22342	29382	30724	38710
449003	558372	568338	600407	475558	306414	437469	409423	480685	460556	1295855	605818	700474	624839	407664	594772	558333	719927	409690	432055	530612	473850	681126	513124	546427	483311	535595	549255	589634	340289	581033	502422	681525	534749	413432	586271	376421	463551	559268	585876	81285	113911	90011	120332	112672	113508	85274	91502	114033	151806
482923	454698	472819	445341	276919	270880	312384	283141	345088	297438	810308	568671	509997	436639	468489	374799	404116	450425	298101	338164	1635319	954634	909453	504136	441142	851646	926632	463790	671028	450912	955889	716582	557556	431156	463335	742677	244912	426579	404554	578741	37415	17255	8863	14882	13997	10917	17940	9897	15545	9770
206499	270295	263787	242517	211658	158330	171279	134174	208700	213303	232680	172594	232205	213809	131363	184464	203087	227997	155051	174423	234873	154611	260126	160695	194672	143997	162549	123423	149611	103531	202111	214256	247920	209213	140234	308478	140393	173202	230669	201928	18929	14907	15521	26195	25336	27793	26603	18701	23513	30886
972801	636365	605396	656019	632264	557244	645132	509408	668686	651174	1335581	756842	970203	623945	594920	547704	551314	775327	426918	617784	1738880	712784	1009180	788653	942403	896359	1000307	1098049	973652	842306	1130601	709791	784916	543261	595340	722330	724341	575843	631003	696123	120719	46617	78262	65104	63357	62721	59508	56565	56861	60028
1643469	1807270	2049135	1790649	1454925	1247704	1470658	1457858	1860459	1587478	1950671	1853694	1917754	1538542	1652759	1590008	1831137	1781780	1610774	1779851	2350881	1802103	2684417	1842074	2098076	2007186	2043592	2197311	2239175	1958081	1771265	1459435	2377982	1802575	2172199	2621715	1783834	2090764	1991634	2239168	559430	463361	484588	806538	739717	875844	640360	502587	761480	761279
958566	1014288	1094765	987044	808600	639608	874920	806448	971035	823722	1011462	836110	793960	685588	798278	697997	693083	817652	609750	689603	1150461	811755	1226994	820118	956369	768093	942333	892006	947643	747579	939641	855248	1009532	771563	737802	1022606	649470	757237	856925	860191	150324	120845	103907	152598	163556	143011	138620	107033	136643	158327
84452	71496	76494	63327	68238	53447	76085	75396	79598	75182	38805	40494	44334	33080	33732	31650	40816	38349	35656	36385	79153	78587	93547	60278	77261	61362	69670	88693	70726	84071	15178	13301	17137	11979	11870	14456	9948	12332	12042	15220	2111	2203	2113	1837	1929	3017	2534	2023	2017	2505
591420	426966	632935	450863	432477	361153	441391	411724	520497	456844	443084	403814	401243	314061	267188	331046	349251	318202	276342	308500	225667	299266	213751	184876	189039	217346	215741	344561	164347	163975	783087	1054881	1062705	860139	806601	976037	719217	782193	901599	1035135	127704	151884	115078	225265	225378	259893	151631	180727	236746	223707
0	0	0	0	0	0	0	0	0	0	0	0	0	0	0	0	0	0	0	0	0	0	0	0	0	0	0	0	0	0	0	0	0	0	0	0	0	0	0	0	0	0	0	0	0	0	0	0	0	0
139904	114180	114827	127352	103858	81580	97035	87326	110777	99893	57320	43708	49126	31518	31051	39789	37138	40509	34961	41819	116886	66976	88765	64142	75618	71550	84525	70636	82620	65477	59582	38152	52237	33081	32596	41670	36227	40792	49294	40355	2041	2597	2572	3280	2985	3762	2912	2530	3608	3768
474307	430135	504937	427994	369212	310510	404994	337275	369826	414744	260032	195363	206545	194607	118698	173855	172800	205874	113651	138833	199524	130196	341612	220943	306527	171065	176445	298606	309751	236948	221683	248467	355158	285799	202107	347079	218141	298166	295685	341263	63252	52507	48365	68050	70008	72133	63081	47507	61286	76228
10044	35800	35808	38169	26718	23628	37873	25244	33391	32764	5823	12069	13118	16540	13285	9485	11927	15828	21568	10094	10542	23734	30374	17900	24802	19391	24143	24657	15420	21473	7877	20017	21281	17406	14520	31357	19457	19654	23188	31453	22474	20130	22135	28667	23401	23166	22679	18164	23218	23970
546166	612687	721715	685990	557812	449711	681591	566592	580128	551665	854828	997347	1106660	859954	647954	886507	911428	1004686	592613	816126	836519	760313	969415	660995	836508	685064	752189	838842	796344	627443	592107	673388	774842	660580	517135	817369	561373	633066	715145	673059	115315	113222	99890	151970	154663	162257	128264	106664	126170	150515
1520783	1566706	1721765	1576054	1449666	1289736	1551534	1349204	1550158	1403832	1478749	1400213	1372041	1207626	1322657	1200738	1348784	1288215	1230634	1345980	1705696	1577317	1955368	2049873	2086080	1951758	1942104	2075180	1648083	1605835	1793725	1669789	2381755	1688209	1808517	2203180	1675313	1783442	1925222	2014010	531731	410658	439629	532170	519427	582120	465195	403383	488308	533033
0	0	0	0	0	0	0	0	0	0	0	0	0	0	0	0	0	0	0	0	0	0	0	0	0	0	0	0	0	0	0	0	0	0	0	0	0	0	0	0	0	0	0	0	0	0	0	0	0	0
68905	64983	89526	57659	66276	44140	69773	78202	73798	67700	26820	37700	31649	36231	42044	33025	32902	39088	30159	35836	56525	87213	114355	94735	101084	90705	83963	97221	88230	105050	9990	26015	30753	28513	33369	42810	31948	26375	33366	36895	1394	3072	2013	4562	4360	5110	3383	2501	3913	1614
199244	85938	101013	84802	76415	79486	72451	125163	62493	77399	195653	41928	128360	48151	37767	46085	91211	50749	45220	37330	274819	152192	108222	84734	94785	76084	82785	133026	118187	179357	225812	48183	68822	40885	33047	40988	38582	44765	47683	45256	14313	2500	3100	2348	1785	2919	1623	1786	2633	4590
1129340	2357005	2328346	1990994	2277293	1444054	1730775	1363749	1565230	1895820	1127631	1875331	2093595	1441636	1037034	1953107	1264829	1908879	915687	1121814	1162208	1243325	3097124	2617842	3447973	2066078	2318482	2641699	2558273	1388627	927886	1382047	2424298	2477054	1257970	1693138	1691684	2086584	2249728	2503521	172014	292877	217488	343205	339969	364283	249066	247867	289651	431419
398671	193276	309566	153376	194555	178853	208400	279644	276512	195828	360270	178770	190540	153915	157242	148686	129966	172084	153788	144784	422330	267896	329358	265728	278816	302881	341422	177465	377552	160746	342695	341292	247640	233741	181147	289246	132125	219274	179451	213239	65281	47002	38374	32215	29138	28143	30489	42253	35100	26921
870560	650998	778756	790082	545779	528779	701917	639611	621203	689338	1026263	690316	806312	641435	496097	635550	566006	728745	351354	570050	876610	578499	1045744	759879	815831	693365	766706	842879	979129	602440	749511	692301	1033553	684243	507932	873587	516699	769588	744845	809175	119603	113912	114654	164370	170718	167742	150646	141910	155705	186020
5162	64468	71979	74501	65629	55657	62140	53541	52940	66000	4940	56748	75506	54070	38672	52262	62532	80597	35376	49634	14058	11025	19041	14760	23422	17413	14997	18064	24034	15011	17524	80974	77687	60476	47324	69038	52645	67608	75348	63594	12607	12241	6858	2636	2344	1615	2129	2256	795	2288
321623	395035	409761	419510	367466	315757	388105	330209	376424	387928	364716	401924	414280	350954	365414	361314	349993	382286	349419	371233	283853	234838	378077	290347	305033	289515	280057	314972	259286	266734	200350	273215	296942	240083	223057	252085	228925	220695	215534	257863	31726	42631	42367	56696	59410	60592	53547	44843	55739	52946
610765	719894	807184	655736	651468	540482	648250	575642	725410	666425	1170733	1260352	1253118	1235720	968993	1173330	1143142	1275542	1156738	1060520	880352	636234	1144863	772130	937224	727042	803506	879668	812218	533839	1039500	1026985	1360671	955356	1054608	1379396	926089	1043374	1029595	1224065	122187	135669	105017	215665	215414	209166	182903	133452	172932	197100
283375	260588	299537	253564	224612	191915	237782	222186	249819	232042	327234	253010	300550	235604	263468	230433	293767	295890	205079	245425	363916	244426	366531	238431	238808	253243	265239	280124	283507	211421	275438	195949	281778	218480	200035	287874	143249	212041	212744	250921	22683	17080	18679	24183	26998	26586	22458	16621	25270	23127
1432938	1569881	1729709	1510088	1418008	1164342	1314576	1162396	1324747	1373801	1426125	1367943	1636658	1335341	1276647	1155422	1183961	1318594	1093012	1187038	1301066	1307069	2020977	1701204	1425186	1664630	1613771	1648105	1703613	1559494	1247942	1407698	2002662	1361554	1534136	1781903	1148124	1422658	1512081	1704398	153750	143867	169034	209367	216274	211093	165818	173006	233053	206882
702766	513747	570922	502894	467907	388809	549959	444873	459151	519270	535528	355107	458411	308060	255410	326668	342092	374401	218523	294258	750587	521458	628470	463030	482838	447206	563355	480930	590023	404001	385734	313543	290615	253948	183959	302140	201159	233129	244671	296512	107604	82650	61965	93923	83358	98323	66539	76691	85946	109504
1430091	1315446	1401685	1232442	1362053	1033291	1181219	1247676	1042185	1264655	1510060	1208448	1669852	1009868	682528	1122300	1020552	1182185	574630	756939	1498611	1132460	1476779	1265278	1344911	1178710	1223378	1192650	1057024	712723	1433048	1122578	1450107	1045578	706608	1142767	556726	935719	1061450	952579	278798	242512	227710	272459	273888	316098	246181	207375	223313	303178
380286	357869	433501	367788	389021	306874	390036	343711	276398	373891	685936	516113	680281	430680	270644	409566	388890	466054	191174	256706	839589	556821	792397	607857	605079	678398	672823	612241	648532	481907	726124	734792	1145220	585178	439264	742522	349112	604044	564509	748258	141543	130097	138370	147537	139758	159230	147541	109209	109086	175017
306288	242151	255660	228676	171298	160703	171273	169574	158018	181767	536577	204335	311893	289155	128318	202946	206236	257679	126238	182261	562973	327527	331582	277524	260249	280106	291715	403938	512479	289180	560651	230534	371391	273777	193739	323105	218016	297556	311784	255835	30298	15652	16327	16405	15510	15320	11127	11609	14210	15059
727817	628590	697838	596651	553642	454494	574558	521041	564764	612876	799321	785903	901159	565804	545653	658001	650117	658080	554192	643331	821868	579511	642350	529497	550943	633653	568383	565925	488687	515979	542100	418492	527129	411166	358849	436017	486742	366585	431226	403192	159378	105891	96205	143619	130875	157935	124011	96606	116361	155968
161868	83366	100647	75474	71526	60543	67615	110110	67670	74143	93897	21182	45482	25506	19333	22202	27904	26556	13876	20906	120327	39874	46665	32223	38690	24875	30807	40142	40378	47544	242831	33922	76130	40368	29658	56145	22266	38919	40656	45562	508	128	134	208	192	280	178	95	221	266
0	0	0	0	0	0	0	0	0	0	219825	112534	93745	133323	117330	81932	74755	130371	95223	101894	177045	123092	131935	134894	82064	170677	171479	247756	398274	166525	161096	67475	120127	83580	87053	115628	73344	99039	90700	97097	86039	20209	12324	11052	12709	13388	9333	18763	15192	4699
2651409	3190542	2979769	3114888	2700275	2092881	2478115	2249546	2664516	2728503	2540957	2286656	2550641	1963388	1591589	1997053	2165680	2300459	1607595	1882881	3054642	2432281	3047322	2580310	2647821	2830911	2942899	2938398	3347221	2759434	2396758	2019859	2966404	2028428	1723700	2585869	2105216	2176854	2394547	2159274	1016312	861604	771506	1069298	1043232	1149922	872121	806381	850812	891402
0	0	0	0	0	0	0	0	0	0	8396	23793	8258	8981	9692	6772	26736	8970	10843	9780	0	0	0	0	0	0	0	0	0	0	0	0	0	0	0	0	0	0	0	0	0	0	0	0	0	0	0	0	0	0
2328587	2258905	2725399	2454612	2260550	1925057	2630600	2227843	2589328	2295364	2567313	2142845	2304893	1836801	1825991	1928764	1904952	2229726	1804156	2050394	2468197	1953698	2714598	2169694	2476880	2124414	2533718	2510167	2268664	1876340	2016431	2124664	2151135	1920093	1814720	2235987	1656540	1956839	2051542	2062967	478436	441845	352963	601002	520813	560616	502424	435439	480147	625035
524853	683333	668047	680138	613264	517577	570670	503642	648402	607860	507960	628714	696068	584880	577674	619361	583056	655879	539959	590171	654706	614067	804187	714209	791272	781374	808059	835254	786419	791862	522078	533018	715386	551357	546782	603924	600375	540405	539696	666081	87984	97553	103326	123350	127349	136392	118837	106793	115093	123939
26503	20995	24289	27500	18861	12934	20964	27468	20807	20870	33934	31692	37533	21898	24892	29500	22701	37300	27996	24926	0	0	0	0	0	0	0	0	0	0	16872	16995	10449	10842	14834	17876	14111	11165	9380	17484	0	112	65	79	136	95	31	115	139	0
601096	242800	299715	244044	209416	186957	283377	368345	229236	393513	659822	217430	374338	151215	103486	145965	218274	151062	101168	155696	793734	400889	265056	197673	205139	159351	200671	309886	560808	225019	341506	116408	148379	112908	78738	127219	93211	94221	112982	110741	70310	15324	14799	16826	14582	8724	6890	9579	15125	17953
22905	24805	21108	18181	15309	16253	19014	16253	21975	19205	8704	9317	8761	5289	6200	7728	5912	6986	6764	7748	8003	7078	9535	6123	6937	8608	9753	8036	9006	6644	52669	42912	57702	40110	34012	44882	63329	43449	47529	46433	1040	554	627	817	1042	957	517	732	890	626
3172430	2346327	2590847	2585723	2053579	1669185	2357628	2137213	2172104	2083723	2520575	1582716	1940964	1667148	1477723	1671284	2013152	1875403	1304430	1661671	2839704	1585085	2666359	2133476	2590866	2007119	2194517	2351145	2331665	2358506	2927316	2086463	2873411	2166166	1873170	2863095	1676024	2433293	2458444	2527799	662471	449342	419315	660075	643422	686889	562097	420773	607729	759108
0	0	0	0	0	0	0	0	0	0	160839	20389	29511	23704	19450	14411	21648	20854	10124	17817	10875	68459	105716	58909	97536	72270	78960	94004	66355	113653	13453	34911	27406	35563	40749	54353	42291	34471	38922	50549	3149	15600	12909	27392	30973	33841	22729	13573	29687	32803
1715390	1498099	1707104	1430823	1417747	1092413	1454304	1357240	1149141	1033538	1267751	1124783	1268594	1039239	669445	1074859	957240	1320320	485084	790230	1956237	1532435	1917224	1386346	1566376	1632327	1957640	1709077	1921999	1300764	1660610	1248720	1407400	1311770	898392	1396640	883633	1175185	1225071	1483188	235777	182369	209769	288490	284185	288183	245874	188270	226012	288422
3665635	2162550	3259209	3251179	2238178	1996629	2882498	2705402	2142983	2754433	5322895	2031171	2485845	2263922	1434413	1793016	2187440	2285730	1700396	2080318	5520226	2146196	2064676	2259588	2422755	2452536	2742701	3070535	3981395	3152752	4749852	2645814	2659736	1905163	1429238	2300176	1526998	1677032	2015846	1853305	774319	329353	248253	328330	301197	323303	237136	242472	295600	330276
411234	247394	286361	245318	190016	174414	222468	177508	175394	180927	517183	275608	343259	300960	177116	243843	275240	397387	201287	227118	702876	276879	378187	258128	347969	234639	284867	289670	317775	249140	475048	294084	306508	244872	196769	311519	201898	307598	275940	304916	96214	36511	42144	44803	48102	42305	41650	27905	36790	51586
19101	12793	14739	10878	11483	11655	13174	13470	11906	12653	30964	28462	24516	23931	20605	24456	21804	25868	15902	28746	41139	28757	48963	33926	38421	27423	28085	36921	33404	32760	25146	19951	26710	22645	20633	27555	21261	22478	23933	23146	3425	1980	2137	3630	3645	2988	2660	3038	3186	2351
934058	550784	767688	580312	541257	473786	670342	571128	615276	613705	801706	511310	613485	459706	377825	457100	433057	492253	321694	430082	1369976	807633	1264346	955466	1014144	939430	931994	900309	804250	809777	1126076	659802	1063149	698157	620346	894405	533871	749213	725284	808636	186998	111906	121247	165560	160336	173043	169650	114237	162085	193562
0	0	0	0	0	0	0	0	0	0	0	0	0	0	0	0	0	0	0	0	0	0	0	0	0	0	0	0	0	0	0	0	0	0	0	0	0	0	0	0	0	0	0	0	0	0	0	0	0	0
610294	515858	514263	433246	430825	397890	474726	453516	493389	483076	571529	381782	464947	422479	370862	313604	335495	470682	388393	376329	666942	452885	544389	407650	374681	378054	425354	408915	381160	342158	397673	407397	391397	297096	281662	415107	237988	348691	329382	343322	34461	22931	17196	21107	21688	26964	26398	23607	23848	20219
1008274	797700	815382	822715	794618	619237	742983	746607	627258	760172	936759	596039	866517	548440	351986	574972	581404	699547	307848	383628	896496	459830	660463	534266	658280	540499	648392	659427	649531	519240	847187	660195	826385	689005	401360	631097	361140	596114	765951	685749	88628	66286	69638	74738	75568	84445	66179	69309	68195	91263
4039600	3076292	2402844	2238436	2120160	1875411	1965963	1960877	2089570	1937193	4767448	1934439	2433731	1905277	2063020	1781370	3302428	1961645	1955618	1908523	4519910	1976842	2313844	1847112	1947402	2155336	2052057	2874426	2542048	2639580	2866166	2133111	1976657	1681555	1918582	2162991	1561616	2771813	1755408	1866125	901597	357760	428660	429844	466437	517398	423054	371493	411900	386590
96248	102938	79475	73683	66135	55049	50453	66729	49391	63776	228980	113572	187020	95256	49693	99798	99453	110650	59920	67097	353577	208909	156884	174330	162890	149932	178640	167772	263886	163154	238463	113240	172962	100933	64903	96627	67697	92431	117004	82169	8306	5310	3181	3948	3809	5730	3682	2955	2970	4918
21607	30947	23133	27725	21306	18285	22500	23408	18569	21952	32899	22069	26915	21265	14099	21056	26598	23897	13984	21171	10635	7715	10648	8395	12354	7794	10020	9170	11210	7540	12556	13475	14329	13353	10349	15987	15223	13377	13615	19342	2527	1908	3270	2265	2304	2683	1595	1564	1798	2684
362873	203918	228629	171424	125847	112290	132535	186788	142268	138607	258281	42325	126053	80473	70405	47754	68349	118061	44750	63734	453034	129072	123143	99595	103331	82151	119508	141011	181356	210972	50547	11501	14328	12199	13737	13275	14307	15169	13670	13433	71311	8288	7687	7914	8582	3848	7162	5636	9100	9429
0	0	0	0	0	0	0	0	0	0	0	0	0	0	0	0	0	0	0	0	0	0	0	0	0	0	0	0	0	0	0	0	0	0	0	0	0	0	0	0	6178	17924	17495	15360	12213	13017	10762	9354	9717	7639
624857	412902	499812	499366	368823	308147	374202	304635	395697	401347	542013	289399	306426	193182	214466	223251	234461	220210	223810	259361	605363	287803	297570	250952	242025	268610	273001	364734	367403	406923	387327	232949	154936	119677	143418	203379	214389	157408	121899	121185	24824	11384	9018	12777	11781	19310	14319	10069	15729	11051
22096	32014	34095	58131	42074	28397	20086	12616	25517	29728	53641	55385	83208	74712	63620	68716	63125	80423	62268	70428	30458	16498	36118	28789	24047	41262	34037	36085	30381	23381	9355	12386	19714	14541	15871	15412	9682	12328	12058	20636	9209	10966	17648	10315	11594	17152	10201	9062	12437	13835
3103738	2105764	2710869	2185814	2113427	1555437	2249658	2131289	2204345	2256609	2817119	1897220	2344228	1748003	980760	1494264	1671462	2178243	606473	1095723	4022845	2698074	2590525	2031362	2287552	1701810	2435663	2178106	2371883	1712807	2496063	1672027	2395223	1347899	874349	1767604	841760	1195631	1354037	1612013	671560	537632	353904	639988	567354	579611	482265	404678	436836	633520
56770	91467	69069	90143	60151	38200	53596	42734	49994	46548	122821	102054	86558	104121	85395	81583	89907	105330	106163	102343	0	0	0	0	0	0	0	0	0	0	43291	76028	49028	64942	57972	79341	51448	52800	40534	75506	2772	4794	3897	6624	6602	7929	4547	3360	5995	6491
857922	1180359	1541284	1223598	1029680	792293	1641816	1290149	1834871	1283524	808526	1183902	850502	910159	1414031	1225122	1131802	1169246	895896	1399312	738778	1211781	1743010	1182968	1157366	1266363	1824388	1371896	1302087	1395629	815503	932669	1265414	1181875	1091805	1838708	596205	1070885	879928	1650353	313288	571817	390000	919360	967943	687461	887085	529680	735962	610160
2350923	2066915	2497489	2512894	2849346	2358274	2637308	2902906	1970791	2648316	2518165	2095276	3281173	2572417	1425049	2297966	2457154	2943798	894529	1598216	2378256	2438737	2958461	2567095	3042071	2502006	2898721	2872743	2425417	2271202	2104938	2511355	3004984	2959027	1343050	2527704	1156844	2166031	2417065	2790235	621078	733955	745357	901829	846509	958775	748824	755856	773660	940964
223645	320732	274868	337429	251088	198866	282074	202922	240276	237120	202881	201853	244466	159012	212516	173142	196691	198195	200571	180914	129013	65654	171670	111409	141058	82536	89150	143972	160143	126769	90259	179267	149061	141124	139247	182871	98677	145828	155672	145357	38689	34127	38627	55469	55844	58574	31901	42767	52266	42276
0	0	0	0	0	0	0	0	0	0	46061	32363	28158	23667	27932	23830	27037	25273	30592	33653	0	0	0	0	0	0	0	0	0	0	0	0	0	0	0	0	0	0	0	0	1776	2322	1851	1981	3003	3049	2172	2338	2448	1988
207942	137129	199265	92637	110263	107918	169251	223884	200534	154417	82221	75552	61856	88318	58237	54438	64069	98000	48494	65226	400239	261969	414636	321435	282036	395004	418166	357348	347788	198613	374599	351812	399712	326258	227185	378420	165661	292755	326566	383002	9204	10504	9692	10984	10191	9059	10461	11167	13202	4199
6675901	4374675	5576859	4812475	4120482	3332877	4277803	3788819	4061253	3910389	5102419	2720107	3667562	4122067	3314139	3175576	3112475	3857150	3200828	3536788	6345688	3240301	3832474	3407072	3379498	3269513	3485626	3552264	3627559	3305494	5216518	3028835	4383379	3770989	2989144	3894332	3062029	3530286	3604597	3187353	1467433	809336	708820	1004933	1013325	1095305	731480	798240	829300	1123995
197234	158140	175497	129763	136363	93986	97703	94734	121343	116630	328476	219598	146683	102174	176735	171493	98954	166063	120563	203675	184795	209263	192458	153694	209539	161419	179074	180956	160307	91196	162854	171914	162934	118434	91315	149317	135472	170704	114528	120332	12938	11562	6563	14931	13001	13508	11565	10783	12487	13727
513712	694938	606979	610185	452095	369301	542078	411325	606137	433550	424653	342501	360150	447927	315133	331567	468881	351925	295435	404002	628388	667962	780198	469422	763634	620251	760514	544850	572716	596686	212452	235155	218213	186337	232658	276142	235090	181036	202099	258253	202178	102627	96314	113442	120454	96476	117298	90115	105211	108670
489799	603987	560667	537169	455880	302675	421093	392072	366766	453445	420022	408194	513678	384084	294821	361075	501344	414536	287792	340398	526672	384182	607447	362529	421449	352483	448108	452667	465095	324183	528498	499313	459284	383114	313977	554433	269009	466991	458855	495517	36195	35431	24434	52106	54909	49547	41216	30330	42682	52721
0	0	0	0	0	0	0	0	0	0	0	0	0	0	0	0	0	0	0	0	80732	52502	88661	60100	83404	91241	90264	105794	131884	97975	0	0	0	0	0	0	0	0	0	0	0	0	0	0	0	0	0	0	0	0
84551	69920	77683	79747	58739	43855	52711	79564	65594	57854	237350	262037	287783	196590	246086	238203	254702	242628	263313	183161	234944	129214	276783	168303	189753	214652	217955	163664	197821	239158	229364	195840	219367	201998	178823	265509	124132	173621	159134	250839	48861	71435	47620	94113	91627	90411	75184	64833	86299	91539
1489940	1736066	1689989	1882811	1396950	948143	1326456	1249777	1353720	1319629	2165054	1543411	2101010	1324934	1397491	1605128	1617650	1521565	1627941	1390908	1986178	1317195	2292129	1656501	1940068	1490599	1402934	2151276	1594257	1973272	1617428	1682117	1850160	1788845	1942831	2270011	1738470	1837418	1809651	2142792	192907	210285	310376	493951	469305	498909	238934	303391	515225	320668
357602	536919	516274	476526	509467	405141	473935	422655	446610	491674	241144	312097	333991	233842	262973	265485	234495	291211	205421	224631	449474	464668	678218	510475	500839	522994	557179	585825	650670	434851	358220	461305	706759	420239	398694	516703	408389	394132	436232	516246	24655	27705	22670	35756	33621	38163	31091	24850	26838	31054
256504	191950	290167	199239	211590	159073	194721	226607	194200	209346	523720	429766	613813	414831	255206	452370	476209	450433	187583	313540	754403	567896	796111	603948	822050	577881	689577	675039	895794	522081	607852	545487	614100	545213	364568	637513	351619	478397	525810	598413	344098	295427	286406	277633	266290	300380	251273	228785	220230	259788
475040	406603	398009	372955	282434	242876	355716	287209	329803	342693	894475	503561	537789	489774	309744	534359	453541	660561	210639	412312	1015095	629044	791367	481531	649525	540204	680939	672871	663984	470966	214213	110139	198726	140353	101906	173988	108182	153607	157954	158302	59993	39920	36372	54858	58273	52278	42128	32515	50680	57446
1026323	545558	680587	507523	465951	406327	470588	512834	616914	550883	663073	267328	332647	233569	149395	206750	341920	267812	135047	195135	844754	429437	597891	454205	424182	380470	480749	432830	537308	295967	915371	656751	756559	518251	390886	607878	522993	580313	566334	673611	198999	130021	105319	126428	126376	144893	112672	104003	113314	133382
1874773	1451269	1740595	1290369	1398277	1268747	1624657	1477505	1730027	1535531	2705453	2115555	2100921	1648590	2088643	1787497	1764160	2225891	1580714	2056843	4482146	3271800	3186357	2318816	2660271	2696263	3104514	3108261	3322931	3044161	2810649	2150620	2626599	2030537	2049801	2689598	2280052	1877602	1988238	2189614	321512	252867	225515	283720	291000	307804	248058	209969	242068	238533
870089	795927	1045511	785681	665488	566156	833177	716004	932807	749235	908306	841540	727066	608772	646870	664232	548672	709869	577100	665772	815303	581625	776150	504021	508628	603754	710753	437505	687161	352457	577309	549983	539709	433103	475650	708296	330650	459471	404397	551796	103259	84008	68982	93866	98797	85850	97366	79154	92982	77041
267798	287564	241217	276993	260525	181689	249826	245008	210536	232426	422520	354264	479058	278451	225017	304259	371802	337354	246551	245909	314258	246648	295748	222968	228819	256637	261591	219778	213468	224559	316490	243092	347044	258832	165605	242909	185169	239146	238101	274103	31111	25828	25292	37075	37183	47523	29793	26843	34899	44579
313590	437842	421998	535424	424431	281959	340628	301784	275318	343392	247117	358212	486585	399921	203233	354441	430713	394545	188496	260688	69525	142457	127567	73024	105984	74589	97672	107061	117657	76406	205017	402661	314924	330278	182838	342531	179599	243320	337230	303576	43108	36940	35629	29785	34276	41650	27635	25900	31093	40770
3946978	3260625	3693599	3037012	2643831	2238256	2752060	2684916	2817287	2387259	3769038	2516228	2559900	2309028	2706193	2332777	2281530	2547726	2273501	2703760	5482638	3158372	4189820	3012772	2610858	3906995	3668974	2579625	3873878	2037509	3822903	3301287	2996291	2788507	3053772	4581800	2903082	2555705	2502881	3137399	990479	659529	481923	489149	514336	496097	634507	557296	737341	332640
301695	251448	278875	250376	225196	172959	181144	199521	247467	204422	489293	324876	333139	299908	411562	316546	301030	393557	347270	377223	310221	170221	215488	195995	170819	199371	241386	221225	317384	149233	359276	284159	418842	304306	255238	311907	242586	295585	322828	243619	6308	4283	18442	3557	4732	5632	2306	2943	3392	3356
790860	875646	868462	848844	791161	613129	739173	623793	737811	776379	744475	811127	989867	868202	583014	818204	880736	857623	597761	804671	561237	438518	597850	492699	547568	518763	556989	530188	539649	457421	787090	748644	1055984	793366	649510	842267	630418	824867	875707	886624	138109	114374	114349	160038	150520	168781	130591	112630	135325	173019
0	0	0	0	0	0	0	0	0	0	0	0	0	0	0	0	0	0	0	0	0	0	0	0	0	0	0	0	0	0	0	0	0	0	0	0	0	0	0	0	13392	9556	11205	14620	12334	14661	12236	9021	12279	14129
1173697	1017729	1004355	1012766	948003	837828	838080	1054241	766699	893481	1027644	702533	1019507	583712	423931	693114	769813	744303	384246	544849	1211337	730226	939211	642417	694133	650989	705443	852225	951133	760632	715049	419198	563247	456486	356876	523157	273514	416203	449349	529452	248055	200241	191073	228488	242670	220089	182036	149003	176574	223555
24842	44363	42730	37107	38231	20629	35861	27581	33562	31838	50568	20979	27160	22585	16865	16331	19238	22997	14062	13832	105102	76998	101553	73888	73158	66276	73730	81889	107169	74309	18996	6791	32372	11772	6167	8937	7852	11673	12289	10230	492	299	337	742	909	937	231	470	989	630
2275707	2259029	2393169	2150127	2208961	1875371	2046834	2199693	2004798	1957804	2345343	2507869	2741328	1955456	2005942	2362474	2044095	2461415	1840987	1715514	2204814	2277980	3072916	2420275	2452548	2370901	2296560	2620957	2094793	2002707	2527641	2612568	3463225	3077879	2657516	3344179	2302275	2768923	2973338	3306705	501902	535540	485792	623732	641954	673718	553719	578790	643128	802371
459190	459510	526395	464809	429932	397778	459521	407073	464362	460829	320788	429563	451949	366188	401190	417614	418412	407670	409530	338985	309844	266408	599042	395688	556781	497878	440595	603292	378972	441539	389104	765883	684617	649369	628469	591420	503058	573886	501228	696028	34706	46928	59595	81445	80606	85743	71936	71200	77492	63994
2310053	1307434	2105808	1224131	1413659	1283460	1452882	1539279	1750331	1500407	4659996	2832920	4179527	2828107	3482842	2840440	3583814	3277640	3046720	2983761	3856498	2723226	4147257	2709526	3012631	3495709	3324885	3923187	3730074	4567189	3894780	2594244	4356504	2803052	3674228	4700809	3131936	3509326	3619262	3838720	2576798	1677470	2259634	2376312	2530898	2831612	1685866	2056378	2640518	3035369
14602988	12571444	15788747	15225525	16656051	12821912	14353406	18504391	12534608	17553438	19332017	12719456	17334588	12940789	8387703	14700717	13897252	15278290	5225539	10231016	16213213	17624144	16685152	15590010	12320306	10732565	15973385	20597848	19331156	10852635	16471515	15996768	18707402	13388268	5887045	17190444	5132812	10332023	10965880	11200096	7777302	5359684	5395145	5790870	5856763	6047970	5241231	3153658	4181283	5706725
283202	85577	113605	103498	141237	94766	106122	91705	60787	109740	170725	68640	107532	74170	42839	69464	68991	61169	24289	57148	96653	40349	47196	42714	33728	25335	35408	30584	36005	28415	111240	107452	87564	82553	47040	90021	33306	108697	102191	74046	10782	6405	4995	8020	7806	8172	5022	4101	5776	9753
3416553	3327917	4173414	3796783	3208113	2792252	3789673	2946216	3763380	2990066	4149489	3844358	3912095	3804420	3203106	3484091	3436366	3715308	3070149	3767779	3794890	3971401	3950816	3295261	4552865	3394165	3777335	4470309	3850762	3802950	2073970	2757531	2591268	2646081	2609611	3201480	2890416	2717696	2803717	2952839	1253170	1240804	992645	1496444	1454571	1490841	1204465	1200641	1201137	1378149
1701179	3101914	4160234	3587397	2975818	2294800	3637506	2689386	3675438	3799358	1780182	3758415	3520242	3249331	2142972	3698012	3580485	4617546	1173333	2308173	1733100	2321758	4616631	3892031	4580199	3475619	4570062	4002853	3249426	2702795	1456038	2842489	2891365	2498820	1717704	3364953	1373078	2264999	2041057	3908419	290656	631366	497910	1053013	1082378	1073814	903207	663730	1005372	1342575
2895343	2251996	2819030	2509434	2418233	1887845	2115727	2044443	2354597	2133441	2735839	2452882	2591179	2765991	2450904	2133420	2209444	2517372	2542220	2447125	2783027	2140299	2667656	2765582	3106882	2865769	3209547	3279276	2825554	2839763	2483175	2260251	2926589	2455723	2728202	2862215	2324041	2541172	2655292	2611277	1397613	1174914	1049009	1192196	1206356	1182559	907637	1155639	937121	943512
4683388	3673209	3685306	4144427	3099359	2492065	3083390	3189916	2851014	3038806	4144187	2549215	3228646	3166404	1708374	2866973	3389265	3547649	1468755	2271466	3519832	2106395	2558892	2358749	2529716	2009394	2273302	2639738	3119753	2174414	3826671	2427368	3176433	2673687	1597164	3142608	1568815	2887131	2874520	2516936	1539015	725292	718365	779811	790558	825298	707444	572369	611137	863714
551862	133038	187895	99175	117644	147333	137670	148071	172001	129771	900968	245084	231721	188310	232124	155043	138588	208894	135907	205081	338072	174597	193029	173017	121492	100195	115056	108527	98821	63554	440889	205979	246290	145327	79608	180907	40160	124044	120012	126953	101034	28984	30200	16230	20646	17322	44345	16385	21531	19794
4930315	924939	960008	706295	862774	953901	1370915	1171260	1106767	802592	3488555	651894	876381	708534	1137620	870086	877804	750441	1055332	997788	3738692	775341	1569772	979088	963119	874816	1037804	1259722	829308	1626172	2997285	2315312	1641336	1251802	748450	1076104	621262	973433	788689	1147306	639620	179472	139058	200066	198859	225286	164497	126375	177542	275265
8896892	8062135	9588404	7114182	6986314	4879813	5884279	6002387	6820956	7043663	7574041	6093278	6404147	6216524	2963342	5212959	4400269	7145219	1666992	3614613	6535378	4832911	2842152	2426467	2349856	3915962	5709926	2856286	3483938	2034933	8066766	1134286	3383812	1713755	1035477	3360121	875887	1675636	1969328	2063294	1407298	1171557	1135412	752463	896428	894778	873979	380911	417052	606932
0	0	0	0	0	0	0	0	0	0	0	0	0	0	0	0	0	0	0	0	0	0	0	0	0	0	0	0	0	0	0	0	0	0	0	0	0	0	0	0	0	0	0	0	0	0	0	0	0	0
5993598	3385780	4439128	3898472	3289875	2532084	3834836	4298614	3235179	3574430	5888564	3306337	4931717	3483587	1701209	2849543	2989443	3806436	1173705	2516389	7881302	4553899	5251959	4030719	4401461	3408759	4663563	3971764	5666886	3322059	7262150	3553466	4800010	3311563	2110100	4778385	2053583	4431461	4009732	4380228	2190112	1002229	793412	1375041	1272847	1502902	1343683	880976	933405	1306122
2498304	4757669	3323861	3164344	2912916	1960810	2721929	2120010	2751633	2996967	2966564	3589621	3239382	3322459	1772053	3356744	4546511	4102611	1071569	2263184	2844490	2513810	3897445	3468065	3873016	3335464	4246864	4312257	4206217	1785577	2293488	3679186	3115194	2777061	1487966	3530806	1837165	4829255	4638992	2981297	787570	928002	886081	1124728	1203892	1280561	1065091	816448	983111	1246864
6983435	6270345	6632398	6811427	5997535	4954630	5653848	4587450	6742387	5343306	7565147	6393980	6529459	5139348	5976020	6240573	6020764	6852014	5277373	7360788	7146630	5832401	6562139	4413614	5885247	5969206	6452958	4299707	6760817	5035249	6244729	4306700	5935119	4618714	4532401	6331092	3954744	4736477	4500594	4539452	1942867	1442876	1032550	1633869	1682165	1413426	1026080	1023131	1238276	985416
180822	156610	196914	167613	146367	129372	148713	165895	150665	162250	110603	102505	119917	90690	79484	95954	90693	96307	54786	73159	161798	120578	147238	130051	128638	149026	143101	142192	152819	106249	143607	137661	182300	130885	111077	164422	95782	127342	140360	154253	23974	18543	18753	21341	24350	27682	20818	19415	25786	24527
69807	128758	60613	132585	92584	49901	61659	51684	56754	63733	44918	21388	34280	22738	29470	18376	30025	34872	20055	27072	160609	114437	95718	69513	117992	106429	111473	123718	156499	122436	46361	24770	38201	28535	19403	30099	20582	21000	24503	22273	3316	2051	2681	4324	3117	2924	3791	2524	3229	1854
18083731	15941840	16229600	18913351	21836080	15168753	16125517	19132719	13733654	16315691	19800223	12930185	20039013	13859062	9035642	19223905	18846422	16741257	6055761	10876483	16002060	15290966	14414144	16681880	14756886	11092641	14553470	19159737	18622069	12712088	19555802	14263153	21627602	16530995	7382482	17797614	7597163	15096643	15078863	15750022	5669256	4036471	3969440	4639031	4613806	5415317	3507541	2980934	3678337	5215948
2191616	2300219	2602498	2368988	2406384	1872000	2360068	1727900	2086222	2222397	2029102	2049279	2508535	2035261	1005224	1770695	1798290	2243148	641944	1240182	1876853	2172954	2292503	1737700	2111691	1705963	2092310	2203825	1926243	1357786	1052874	1165144	1444090	1090473	657836	1186785	1015655	1098455	1197058	1164644	399605	365860	330947	404560	377689	395495	352078	352358	358739	385085
60702	66681	45628	62837	31196	22863	41218	22468	35221	31337	200033	104198	117432	89492	70544	80273	74822	91840	94352	98415	404337	197959	252319	193648	331479	233584	199384	203715	205669	216741	121146	35325	79990	52801	37419	53390	51216	48857	85014	43086	18656	11084	11286	13377	11631	12569	9338	10006	10617	13623
1748619	1436820	1234320	1224652	1074665	918467	856735	775719	841177	1110375	1838977	1217836	1397792	1230928	676223	1315877	729904	1512557	357571	1084108	1575628	1053784	1167631	1443156	1232231	1437646	1610462	1364494	1616733	785521	871664	449779	1095034	853200	334180	552611	387546	571505	776770	737015	222486	107340	164984	150290	134432	143177	128405	101669	91729	183647
1890156	928467	1314806	953148	1037128	986860	995878	1082672	1277326	1059382	2189402	1124353	1220315	599483	1183217	849412	895516	1131067	825988	635588	1059124	492570	547434	478181	301451	549579	617740	666854	713306	646811	512553	315379	346577	293842	195162	369969	108465	237976	268726	262648	143082	82559	51092	70875	67285	69903	89859	56540	67405	61589
2830677	880494	981934	912953	908951	790876	1056594	1415718	1157502	1015452	2099719	716592	1274208	436243	232941	333302	769191	414689	151504	294259	1942278	1145481	942972	799855	1064265	438692	702007	892465	906973	951880	2631162	1721649	1076511	714060	305984	650136	330974	752423	711299	736691	480191	224731	96244	181426	128664	121305	80320	118627	110035	151605
4689104	1545977	2415773	2325396	2001323	1578041	1374866	2339161	1489046	1679612	4397214	3098505	2497824	1521195	863065	1675784	1447434	2502450	1023312	908215	4240347	1765033	2162205	2500072	3655551	3115207	2486140	2724712	2392680	2223440	3803013	2408122	2247736	1746229	630346	1384625	1214476	1964119	2046805	1830731	903223	439713	275807	273750	312451	416807	242219	358409	253269	500563
250336	180970	326564	248208	207535	176234	284159	247205	327537	304062	45926	36127	52300	22649	29629	33891	31517	39363	30512	17543	137926	83801	139054	83265	102953	133028	155801	135611	140508	130341	54839	57458	48760	39101	47639	49537	33588	35016	41513	50342	33834	31634	17247	44362	47605	53256	48138	39067	48463	40517
379315	670147	404837	504499	358507	235110	411187	202973	478691	291437	539684	494463	351662	327589	289837	342930	348759	441156	414765	332167	245193	167408	221137	194532	337931	223380	267625	164816	246756	142450	296648	179653	335759	261239	197618	267005	277964	242480	297308	252883	9979	14381	13245	17635	19732	27639	17478	21535	20260	22864
309900	358523	332962	394919	354100	270570	393894	222686	313255	315708	776018	529221	712781	568693	504715	438950	546712	561078	519880	594196	58885	60779	93532	67201	184990	60177	85098	57348	45654	57001	477018	573535	474189	311830	305189	385906	305013	288757	403834	292419	54256	36485	39634	53124	37466	39564	26854	37333	35723	37228
25495	99820	121429	72958	135506	158149	261880	375711	314986	160730	25318	322677	366017	66375	326458	119068	113452	320600	95804	188128	0	0	0	0	0	0	0	0	0	0	95096	2130481	83872	224744	132772	143195	112570	77001	96173	94523	31614	138413	44800	84778	26596	42737	29757	30390	32244	24101
93925	374525	331653	177774	260673	512677	219730	271874	228490	267084	106800	62036	125438	87474	59706	98228	57321	130602	79905	59595	0	0	0	0	0	0	0	0	0	0	0	0	0	0	0	0	0	0	0	0	12323	4806	4600	5494	2738	2521	5194	2918	1506	8857
3325023	2587688	3046698	2987942	2828640	2348077	2824479	2811940	2504206	2523980	2701925	1973693	2694153	2141437	2155965	2103486	2103727	2305709	1850281	2021479	4445222	2804258	3438474	2668466	2585390	2813658	2847906	2951235	2695937	2440003	2309575	1728094	2189522	1850568	2158421	2476341	1851287	1794071	2004416	2050655	612604	465500	432033	642935	656171	695775	506074	478201	528589	817271
1640039	1586368	1658698	1791970	1699834	1426424	1774079	1553940	1358869	1483095	1643248	1117148	1589184	1166421	1105373	1082498	1266004	1103029	1030573	1120110	1651446	1215885	1665365	1267829	1376964	1397325	1267902	1356682	1093534	1459320	1216875	930480	1342793	940760	1002656	1267418	915479	993002	1170497	1115916	486214	332607	372653	425611	458179	476677	373153	320775	412716	422854
116158	178060	184199	181599	115818	115486	180740	139650	204473	133528	37479	49849	40023	33341	40851	33427	37366	55734	34996	39446	55645	49552	104515	46118	110615	58155	79386	62066	61476	87580	145263	138393	99095	104072	94034	128168	105946	87196	88604	104678	25058	14025	12362	21264	20334	21835	18233	12917	23543	15674
37346	26713	18499	20820	15732	11004	19897	10606	18135	9604	17847	9789	10002	7214	5635	6499	11072	9372	12211	4816	0	0	0	0	0	0	0	0	0	0	11619	6593	8961	8949	4446	4883	4087	7131	6219	7015	2812	3568	1032	2210	1207	1133	2018	1856	1090	1080
595334	394281	485218	425616	376095	333774	383876	335612	357615	385869	105881	43395	73620	32340	33250	53399	47031	50329	44369	44838	188960	45483	123184	64723	85567	98229	106707	121304	101676	45822	81993	15658	31508	28029	32342	28143	27025	35458	26272	20933	135863	38125	38572	33641	39527	30082	31836	37194	53055	30198
74755	135029	172710	109529	110170	75261	93249	66176	250411	147163	0	0	0	0	0	0	0	0	0	0	0	0	0	0	0	0	0	0	0	0	422735	1996725	461230	379278	232343	422829	204181	276683	289650	309424	0	0	0	0	0	0	0	0	0	0
87840	237105	285346	272265	220281	144715	193337	101623	268389	205970	24315	185072	173999	147816	158621	85054	210657	150221	86521	148168	81797	378456	441135	326342	356757	227598	197015	247199	245733	291483	167933	6152592	61110	588183	197923	283788	151558	159539	208924	249064	437	1061	1425	2648	2022	3342	2153	1389	2099	1663
996586	998611	1312389	766613	899427	929637	965052	640866	1326698	875742	988953	733988	905905	812721	1266222	579668	969908	881044	1411056	1061973	1200871	1603083	1262655	1053025	1029429	969601	1110743	907369	1158880	731450	1103979	1370470	1304085	926200	1023005	1721430	933907	932149	1135946	1066323	176708	302739	168186	184586	159970	218047	160105	166132	286246	306042
0	0	0	0	0	0	0	0	0	0	15089	47216	38036	36726	69080	14294	36293	54218	27697	67331	0	0	0	0	0	0	0	0	0	0	0	0	0	0	0	0	0	0	0	0	0	0	0	0	0	0	0	0	0	0
0	0	0	0	0	0	0	0	0	0	0	0	0	0	0	0	0	0	0	0	17022	7503	49969	11524	22891	33067	44469	25638	106967	11334	0	0	0	0	0	0	0	0	0	0	0	0	0	0	0	0	0	0	0	0
122626	164112	110629	147103	86710	79997	138735	69853	205007	93280	192202	103227	85918	67711	50125	64755	73430	78201	165626	61496	109690	55376	79989	88024	69442	91068	168538	84412	100539	47066	70027	96295	67423	75890	41014	49859	65176	57695	102178	58377	10960	14287	9197	19903	12710	12499	9142	12633	13585	11703
44328	16424	21475	18272	15441	13747	18778	15139	15821	15192	14487	13828	13751	12333	10371	15074	32257	13811	7757	9934	0	0	0	0	0	0	0	0	0	0	31394	37349	29237	23765	19323	31842	10607	22935	22932	27158	17566	2387	18648	1834	2201	2110	1769	1558	1009	1937
27905	61497	68073	68147	53343	35872	64629	59873	61374	45539	22055	31687	33427	26354	26006	28169	24205	34308	29967	32431	27189	33883	33632	25847	31450	23946	42454	30061	24835	22838	13679	19652	51727	15928	14879	19110	19321	13739	17766	16405	13460	14154	9577	15165	11831	9840	10212	6723	7999	9802
5092493	4522737	3901176	6077418	3277420	2762485	4561801	3074987	4304544	3045038	5993098	3798491	3672663	4016902	2198120	2340005	3316745	3118765	4763022	3140639	5061616	3058657	2878549	3027772	3399508	2700238	3663338	3820057	4245034	3232572	3568807	3540810	3667915	2209171	1734772	1980694	2826125	2702444	2941945	1843430	1762076	1148801	675694	943675	755806	787860	531379	866832	581662	728067
[truncated: 8,398 more rows]
[truncated: 196 more columns]
