# Supplementary material for: Multibatch TMT Reveals False Positives, Batch Effects and Missing Values
Source: Mol Cell Proteomics. 2019 Jul 22;18(10):1967–80. doi: 10.1074/mcp.RA119.001472 (PMC6773557; doi:10.1074/mcp.RA119.001472)
Supplement: TMT experiment/channel mapping [file 144550_2_supp_346182_psxj1q.xls]

## Sheet: mass_tag_gender
EXPERIMENT	MASS_TAG	CELL_LINE	ID	DISEASE	SEX
PT6374	Reporter intensity 0	bubh_3	10000	Normal	Female
PT6375	Reporter intensity 0	bubh_3	10000	Normal	Female
PT6376	Reporter intensity 0	bubh_3	10000	Normal	Female
PT6377	Reporter intensity 0	bubh_3	10000	Normal	Female
PT6379	Reporter intensity 0	bubh_3	10000	Normal	Female
PT6380	Reporter intensity 0	bubh_3	10000	Normal	Female
PT6381	Reporter intensity 0	bubh_3	10000	Normal	Female
PT6382	Reporter intensity 0	bubh_3	10000	Normal	Female
PT6383	Reporter intensity 0	bubh_3	10000	Normal	Female
PT6384	Reporter intensity 0	bubh_3	10000	Normal	Female
PT6385	Reporter intensity 0	bubh_3	10000	Normal	Female
PT6386	Reporter intensity 0	bubh_3	10000	Normal	Female
PT6387	Reporter intensity 0	bubh_3	10000	Normal	Female
PT6388	Reporter intensity 0	bubh_3	10000	Normal	Female
PT6389	Reporter intensity 0	bubh_3	10000	Normal	Female
PT6390	Reporter intensity 0	bubh_3	10000	Normal	Female
PT6391	Reporter intensity 0	bubh_3	10000	Normal	Female
PT6392	Reporter intensity 0	bubh_3	10000	Normal	Female
PT6983	Reporter intensity 0	bubh_3	10000	Normal	Female
PT6984	Reporter intensity 0	bubh_3	10000	Normal	Female
PT7422	Reporter intensity 0	bubh_3	10000	Normal	Female
PT7428	Reporter intensity 0	bubh_3	10000	Normal	Female
PT7430 Calcium	Reporter intensity 0	bubh_3	10000	Normal	Female
PT7430 Strontium	Reporter intensity 0	bubh_3	10000	Normal	Female
PT7431 Calcium	Reporter intensity 0	bubh_3	10000	Normal	Female
PT7431 Strontium	Reporter intensity 0	bubh_3	10000	Normal	Female
PT6374	Reporter intensity 1	lutt_6	10001	Monogenic diabetes	Female
PT6374	Reporter intensity 2	riya_2	10002	Monogenic diabetes	Female
PT6374	Reporter intensity 3	gibe_2	10003	Bardet-Biedl syndrome	Male
PT6374	Reporter intensity 4	oebj_1	10004	Monogenic diabetes	Male
PT6374	Reporter intensity 5	fasu_2	10005	Monogenic diabetes	Female
PT6374	Reporter intensity 6	eevy_7	10006	Monogenic diabetes	Male
PT6374	Reporter intensity 7	eevy_6	10007	Monogenic diabetes	Male
PT6374	Reporter intensity 8	walu_1	10008	Monogenic diabetes	Male
PT6374	Reporter intensity 9	zaos_1	10009	Monogenic diabetes	Male
PT6375	Reporter intensity 1	fuhz_1	10010	Bardet-Biedl syndrome	Male
PT6375	Reporter intensity 2	pirs_1	10011	Monogenic diabetes	Male
PT6375	Reporter intensity 3	pulk_1	10012	Monogenic diabetes	Female
PT6375	Reporter intensity 4	oojs_1	10013	Monogenic diabetes	Male
PT6375	Reporter intensity 5	eoxi_6	10014	Monogenic diabetes	Male
PT6375	Reporter intensity 6	guyj_2	10015	Monogenic diabetes	Female
PT6375	Reporter intensity 7	xebt_2	10016	Monogenic diabetes	Male
PT6375	Reporter intensity 8	koqx_1	10017	Monogenic diabetes	Female
PT6375	Reporter intensity 9	mitg_4	10018	Monogenic diabetes	Male
PT6376	Reporter intensity 1	dixh_2	10019	Monogenic diabetes	Female
PT6376	Reporter intensity 2	funy_1	10020	Bardet-Biedl syndrome	Male
PT6376	Reporter intensity 3	reng_4	10021	Bardet-Biedl syndrome	Male
PT6376	Reporter intensity 4	mijn_2	10022	Bardet-Biedl syndrome	Male
PT6376	Reporter intensity 5	hidy_3	10023	Bardet-Biedl syndrome	Male
PT6376	Reporter intensity 6	hidy_4	10024	Bardet-Biedl syndrome	Male
PT6376	Reporter intensity 7	fuai_1	10025	Monogenic diabetes	Female
PT6376	Reporter intensity 8	hutq_1	10026	Bardet-Biedl syndrome	Female
PT6376	Reporter intensity 9	kefk_2	10027	Monogenic diabetes	Male
PT6377	Reporter intensity 1	waus_1	10028	Bardet-Biedl syndrome	Female
PT6377	Reporter intensity 2	lavd_2	10029	Bardet-Biedl syndrome	Male
PT6377	Reporter intensity 3	rayr_1	10030	Normal	Male
PT6377	Reporter intensity 4	eavo_1	10031	Bardet-Biedl syndrome	Female
PT6377	Reporter intensity 5	foyj_1	10032	Bardet-Biedl syndrome	Female
PT6377	Reporter intensity 6	jetz_1	10033	Bardet-Biedl syndrome	Female
PT6377	Reporter intensity 7	xugr_2	10034	Bardet-Biedl syndrome	Female
PT6377	Reporter intensity 8	wize_1	10035	Bardet-Biedl syndrome	Female
PT6377	Reporter intensity 9	eafb_1	10036	Bardet-Biedl syndrome	Male
PT6379	Reporter intensity 1	kuco_1	10037	Normal	Female
PT6379	Reporter intensity 2	toco_5	10038	Normal	Female
PT6379	Reporter intensity 3	hayt_3	10039	Normal	Male
PT6379	Reporter intensity 4	hayt_1	10040	Normal	Male
PT6379	Reporter intensity 5	yemz_3	10041	Normal	Male
PT6379	Reporter intensity 6	yemz_1	10042	Normal	Male
PT6379	Reporter intensity 7	zisa_33	10043	Normal	Male
PT6379	Reporter intensity 8	iisa_1	10044	Normal	Male
PT6379	Reporter intensity 9	iisa_3	10045	Normal	Male
PT6380	Reporter intensity 1	ueah_1	10046	Normal	Male
PT6380	Reporter intensity 2	ueah_2	10047	Normal	Male
PT6380	Reporter intensity 3	aehn_22	10048	Normal	Female
PT6380	Reporter intensity 4	aehn_2	10049	Normal	Female
PT6380	Reporter intensity 5	nibo_3	10050	Normal	Female
PT6380	Reporter intensity 6	jejf_3	10051	Normal	Female
PT6380	Reporter intensity 7	jejf_2	10052	Normal	Female
PT6380	Reporter intensity 8	sebn_3	10053	Normal	Female
PT6380	Reporter intensity 9	sebn_4	10054	Normal	Female
PT6381	Reporter intensity 1	kajh_3	10055	Normal	Female
PT6381	Reporter intensity 2	paab_3	10056	Normal	Male
PT6381	Reporter intensity 3	zoio_1	10057	Monogenic diabetes	Female
PT6381	Reporter intensity 4	puie_5	10058	Normal	Male
PT6381	Reporter intensity 5	puie_4	10059	Normal	Male
PT6381	Reporter intensity 6	paab_4	10060	Normal	Male
PT6381	Reporter intensity 7	zoio_2	10061	Monogenic diabetes	Female
PT6381	Reporter intensity 8	quls_2	10062	Normal	Male
PT6381	Reporter intensity 9	kajh_2	10063	Normal	Female
PT6382	Reporter intensity 1	fovu_2	10064	Bardet-Biedl syndrome	Male
PT6382	Reporter intensity 2	tolg_6	10065	Normal	Male
PT6382	Reporter intensity 3	tolg_4	10066	Normal	Male
PT6382	Reporter intensity 4	laey_6	10067	Normal	Female
PT6382	Reporter intensity 5	laey_4	10068	Normal	Female
PT6382	Reporter intensity 6	qayj_3	10069	Normal	Female
PT6382	Reporter intensity 7	tixi_4	10070	Normal	Female
PT6382	Reporter intensity 8	qayj_4	10071	Normal	Female
PT6382	Reporter intensity 9	fovu_5	10072	Bardet-Biedl syndrome	Male
PT6383	Reporter intensity 1	iudw_4	10073	Normal	Female
PT6383	Reporter intensity 2	iudw_1	10074	Normal	Female
PT6383	Reporter intensity 3	poih_2	10075	Normal	Female
PT6383	Reporter intensity 4	miaj_4	10076	Normal	Male
PT6383	Reporter intensity 5	oaqd_3	10077	Normal	Male
PT6383	Reporter intensity 6	oaqd_2	10078	Normal	Male
PT6383	Reporter intensity 7	babz_3	10079	Normal	Female
PT6383	Reporter intensity 8	miaj_6	10080	Normal	Male
PT6383	Reporter intensity 9	poih_4	10081	Normal	Female
PT6384	Reporter intensity 1	zerv_7	10082	Normal	Female
PT6384	Reporter intensity 2	seru_7	10083	Normal	Female
PT6384	Reporter intensity 3	xojn_3	10084	Normal	Female
PT6384	Reporter intensity 4	zazi_4	10085	Bardet-Biedl syndrome	Female
PT6384	Reporter intensity 5	seru_1	10086	Normal	Female
PT6384	Reporter intensity 6	zazi_5	10087	Bardet-Biedl syndrome	Female
PT6384	Reporter intensity 7	fawm_2	10088	Normal	Female
PT6384	Reporter intensity 8	fawm_4	10089	Normal	Female
PT6384	Reporter intensity 9	zerv_8	10090	Normal	Female
PT6385	Reporter intensity 1	iiyk_4	10091	Normal	Female
PT6385	Reporter intensity 2	naah_4	10092	Normal	Male
PT6385	Reporter intensity 3	sehl_6	10093	Normal	Female
PT6385	Reporter intensity 4	keui_4	10094	Normal	Female
PT6385	Reporter intensity 5	zaie_5	10095	Normal	Female
PT6385	Reporter intensity 6	iezw_2	10096	Normal	Female
PT6385	Reporter intensity 7	roug_3	10097	Normal	Female
PT6385	Reporter intensity 8	aion_3	10098	Normal	Male
PT6385	Reporter intensity 9	denw_6	10099	Normal	Male
PT6386	Reporter intensity 1	hecn_3	10100	Normal	Female
PT6386	Reporter intensity 2	lepk_1	10101	Normal	Female
PT6386	Reporter intensity 3	nufh_3	10102	Normal	Female
PT6386	Reporter intensity 4	iiyk_2	10103	Normal	Female
PT6386	Reporter intensity 5	zaie_1	10104	Normal	Female
PT6386	Reporter intensity 6	aowh_2	10105	Normal	Female
PT6386	Reporter intensity 7	qoog_4	10106	Normal	Female
PT6386	Reporter intensity 8	ualf_2	10107	Normal	Female
PT6386	Reporter intensity 9	meue_4	10108	Normal	Male
PT6387	Reporter intensity 1	eika_2	10109	Normal	Male
PT6387	Reporter intensity 2	sojd_3	10110	Normal	Female
PT6387	Reporter intensity 3	aizi_3	10111	Normal	Female
PT6387	Reporter intensity 4	tout_1	10112	Monogenic diabetes	Female
PT6387	Reporter intensity 5	cekz_1	10113	Monogenic diabetes	Male
PT6387	Reporter intensity 6	febc_1	10114	Normal	Female
PT6387	Reporter intensity 7	uofv_1	10115	Normal	Male
PT6387	Reporter intensity 8	fejf_2	10116	Normal	Male
PT6387	Reporter intensity 9	vajx_2	10117	Normal	Male
PT6388	Reporter intensity 1	aizi_1	10118	Normal	Female
PT6388	Reporter intensity 2	diku_1	10119	Normal	Female
PT6388	Reporter intensity 3	kuxp_1	10120	Normal	Male
PT6388	Reporter intensity 4	xuja_2	10121	Normal	Female
PT6388	Reporter intensity 5	uoxz_4	10122	Normal	Female
PT6388	Reporter intensity 6	xavk_3	10123	Normal	Female
PT6388	Reporter intensity 7	rozh_5	10124	Normal	Female
PT6388	Reporter intensity 8	oarz_22	10125	Normal	Male
PT6388	Reporter intensity 9	corn_1	10126	Normal	Male
PT6389	Reporter intensity 1	suop_2	10127	Normal	Male
PT6389	Reporter intensity 2	kute_4	10128	Normal	Female
PT6389	Reporter intensity 3	vazt_2	10129	Normal	Male
PT6389	Reporter intensity 4	gawh_12	10130	Bardet-Biedl syndrome	Female
PT6389	Reporter intensity 5	letw_1	10131	Normal	Male
PT6389	Reporter intensity 6	oikd_5	10132	Normal	Female
PT6389	Reporter intensity 7	zagm_1	10133	Normal	Male
PT6389	Reporter intensity 8	sohd_3	10134	Normal	Female
PT6389	Reporter intensity 9	wahn_2	10135	Normal	Female
PT6390	Reporter intensity 1	mefc_2	10136	Usher syndrome and congenital eye defects	Female
PT6390	Reporter intensity 2	qajt_2	10137	Monogenic diabetes	Male
PT6390	Reporter intensity 3	qajt_5	10138	Monogenic diabetes	Male
PT6390	Reporter intensity 4	fiwt_3	10139	Usher syndrome and congenital eye defects	Female
PT6390	Reporter intensity 5	kecw_4	10140	Bardet-Biedl syndrome	Female
PT6390	Reporter intensity 6	aiid_6	10141	Usher syndrome and congenital eye defects	Male
PT6390	Reporter intensity 7	kecw_3	10142	Bardet-Biedl syndrome	Female
PT6390	Reporter intensity 8	tony_5	10143	Congenital hyperinsulinism	Female
PT6390	Reporter intensity 9	mefc_1	10144	Usher syndrome and congenital eye defects	Female
PT6391	Reporter intensity 1	xiry_5	10145	Bardet-Biedl syndrome	Male
PT6391	Reporter intensity 2	kooz_5	10146	Monogenic diabetes	Female
PT6391	Reporter intensity 3	xanu_6	10147	Usher syndrome and congenital eye defects	Female
PT6391	Reporter intensity 4	lipl_5	10148	Bardet-Biedl syndrome	Male
PT6391	Reporter intensity 5	qeti_2	10149	Kabuki syndrome	Male
PT6391	Reporter intensity 6	xiry_1	10150	Bardet-Biedl syndrome	Male
PT6391	Reporter intensity 7	vieg_3	10151	Hereditary cerebellar ataxia	Male
PT6391	Reporter intensity 8	boho_3	10152	Hereditary cerebellar ataxia	Female
PT6391	Reporter intensity 9	vieg_5	10153	Hereditary cerebellar ataxia	Male
PT6392	Reporter intensity 1	kujn_5	10154	Bardet-Biedl syndrome	Female
PT6392	Reporter intensity 2	xanu_5	10155	Usher syndrome and congenital eye defects	Female
PT6392	Reporter intensity 3	laig_2	10156	Bardet-Biedl syndrome	Female
PT6392	Reporter intensity 4	niim_3	10157	Monogenic diabetes	Female
PT6392	Reporter intensity 5	dacv_6	10158	Hereditary cerebellar ataxia	Male
PT6392	Reporter intensity 6	tavh_2	10159	Monogenic diabetes	Male
PT6392	Reporter intensity 7	lipl_2	10160	Bardet-Biedl syndrome	Male
PT6392	Reporter intensity 8	qeti_1	10161	Kabuki syndrome	Male
PT6392	Reporter intensity 9	ierp_4	10162	Kabuki syndrome	Female
PT6983	Reporter intensity 1	bohf_1	10163	Normal	Male
PT6983	Reporter intensity 2	fixm_2	10164	Bardet-Biedl syndrome	Male
PT6983	Reporter intensity 3	puvg_1	10165	Bardet-Biedl syndrome	Female
PT6983	Reporter intensity 4	hegp_3	10166	Normal	Female
PT6983	Reporter intensity 5	kolf_2	10167	Normal	Male
PT6983	Reporter intensity 6	giuf_1	10168	Normal	Female
PT6983	Reporter intensity 7	oibg_1	10169	Normal	Female
PT6983	Reporter intensity 8	giuo_5	10170	Normal	Male
PT6983	Reporter intensity 9	terl_1	10171	Normal	Male
PT6984	Reporter intensity 1	hoik_1	10172	Normal	Female
PT6984	Reporter intensity 2	yotv_2	10173	Normal	Male
PT6984	Reporter intensity 3	bawa_1	10174	Normal	Female
PT6984	Reporter intensity 4	qorq_2	10175	Normal	Male
PT6984	Reporter intensity 5	vabj_3	10176	Normal	Female
PT6984	Reporter intensity 6	pamv_1	10177	Normal	Male
PT6984	Reporter intensity 7	nukw_1	10178	Normal	Female
PT6984	Reporter intensity 8	fafq_1	10179	Normal	Male
PT6984	Reporter intensity 9	kucg_2	10180	Normal	Male
PT7422	Reporter intensity 1	nufh_4	10181	Normal	Female
PT7422	Reporter intensity 2	yoch_6	10182	Normal	Female
PT7422	Reporter intensity 3	gine_2	10183	Normal	Female
PT7422	Reporter intensity 4	nosn_6	10184	Normal	Female
PT7422	Reporter intensity 5	wahn_1	10185	Normal	Female
PT7422	Reporter intensity 6	oikd_2	10186	Normal	Female
PT7422	Reporter intensity 7	hecn_6	10187	Normal	Female
PT7422	Reporter intensity 8	lepk_4	10188	Normal	Female
PT7422	Reporter intensity 9	ouvb_2	10189	Normal	Female
PT7428	Reporter intensity 1	tuju_1	10190	Normal	Female
PT7428	Reporter intensity 2	oulr_2	10191	Monogenic diabetes	Male
PT7428	Reporter intensity 3	liqa_1	10192	Normal	Female
PT7428	Reporter intensity 4	ciwj_1	10193	Normal	Female
PT7428	Reporter intensity 5	qehq_7	10194	Normal	Male
PT7428	Reporter intensity 6	tuju_4	10195	Normal	Female
PT7428	Reporter intensity 7	oulr_4	10196	Monogenic diabetes	Male
PT7428	Reporter intensity 8	liqa_6	10197	Normal	Female
PT7428	Reporter intensity 9	ciwj_2	10198	Normal	Female
PT7430 Calcium	Reporter intensity 1	eisk_3	10199	Bardet-Biedl syndrome	Male
PT7430 Strontium	Reporter intensity 1	eisk_3	10199	Bardet-Biedl syndrome	Male
PT7430 Calcium	Reporter intensity 2	eisk_6	10200	Bardet-Biedl syndrome	Male
PT7430 Strontium	Reporter intensity 2	eisk_6	10200	Bardet-Biedl syndrome	Male
PT7430 Calcium	Reporter intensity 3	aecv_2	10201	Monogenic diabetes	Female
PT7430 Strontium	Reporter intensity 3	aecv_2	10201	Monogenic diabetes	Female
PT7430 Calcium	Reporter intensity 4	aecv_3	10202	Monogenic diabetes	Female
PT7430 Strontium	Reporter intensity 4	aecv_3	10202	Monogenic diabetes	Female
PT7430 Calcium	Reporter intensity 5	ouzk_4	10203	Bardet-Biedl syndrome	Male
PT7430 Strontium	Reporter intensity 5	ozuk_4	10203	Bardet-Biedl syndrome	Male
PT7430 Calcium	Reporter intensity 6	ouzk_5	10204	Bardet-Biedl syndrome	Male
PT7430 Strontium	Reporter intensity 6	ozuk_5	10204	Bardet-Biedl syndrome	Male
PT7430 Calcium	Reporter intensity 7	tifo_1	10205	Bardet-Biedl syndrome	Male
PT7430 Strontium	Reporter intensity 7	tifo_1	10205	Bardet-Biedl syndrome	Male
PT7430 Calcium	Reporter intensity 8	tifo_2	10206	Bardet-Biedl syndrome	Male
PT7430 Strontium	Reporter intensity 8	tifo_2	10206	Bardet-Biedl syndrome	Male
PT7430 Calcium	Reporter intensity 9	gawh_7	10207	Bardet-Biedl syndrome	Female
PT7430 Strontium	Reporter intensity 9	gawh_7	10207	Bardet-Biedl syndrome	Female
PT7431 Calcium	Reporter intensity 1	rufg_3	10208	Bardet-Biedl syndrome	Male
PT7431 Strontium	Reporter intensity 1	rufg_3	10208	Bardet-Biedl syndrome	Male
PT7431 Calcium	Reporter intensity 2	rufg_4	10209	Bardet-Biedl syndrome	Male
PT7431 Strontium	Reporter intensity 2	rufg_4	10209	Bardet-Biedl syndrome	Male
PT7431 Calcium	Reporter intensity 3	mure_4	10210	Monogenic diabetes	Male
PT7431 Strontium	Reporter intensity 3	mure_4	10210	Monogenic diabetes	Male
PT7431 Calcium	Reporter intensity 4	mure_9	10211	Monogenic diabetes	Male
PT7431 Strontium	Reporter intensity 4	mure_9	10211	Monogenic diabetes	Male
PT7431 Calcium	Reporter intensity 5	aomr_5	10212	Monogenic diabetes	Male
PT7431 Strontium	Reporter intensity 5	aomr_5	10212	Monogenic diabetes	Male
PT7431 Calcium	Reporter intensity 6	aomr_6	10213	Monogenic diabetes	Male
PT7431 Strontium	Reporter intensity 6	aomr_6	10213	Monogenic diabetes	Male
PT7431 Calcium	Reporter intensity 7	voxu_1	10214	Monogenic diabetes	Female
PT7431 Strontium	Reporter intensity 7	voxu_1	10214	Monogenic diabetes	Female
PT7431 Calcium	Reporter intensity 8	voxu_2	10215	Monogenic diabetes	Female
PT7431 Strontium	Reporter intensity 8	voxu_2	10215	Monogenic diabetes	Female
PT7431 Calcium	Reporter intensity 9	mesr_4	10216	Bardet-Biedl syndrome	Male
PT7431 Strontium	Reporter intensity 9	mesr_4	10216	Bardet-Biedl syndrome	Male
