# Supplementary material for: Multibatch TMT Reveals False Positives, Batch Effects and Missing Values
Source: Mol Cell Proteomics. 2019 Jul 22;18(10):1967–80. doi: 10.1074/mcp.RA119.001472 (PMC6773557; doi:10.1074/mcp.RA119.001472)
Supplement: Y chromosome peptide summary [file 144550_2_supp_346183_psxjcq.xls]

## Sheet: y_chromosome_summary_batches
TMT experiment	Number of female channels	Number of Y chromosome peptides	% Y peptides with signal in female channels
PT6374	4	20	97.5
PT6375	4	20	98.8
PT6376	4	17	100
PT6377	7	13	95.6
PT6379	3	23	72.5
PT6380	8	10	97.5
PT6381	5	14	87.1
PT6382	6	11	97
PT6383	6	14	92.9
PT6385	7	17	90.8
PT6386	8	6	100
PT6387	5	14	71.4
PT6389	6	9	87
PT6390	7	13	95.5
PT6391	4	20	87.5
PT6392	6	7	95.2
PT6983	5	9	95.5
PT6984	5	9	60
PT7428	8	9	88.9
PT7430	4	16	68.75
PT7431	3	29	92
